# Supplementary material for: Animal biodiversity and specificity in children’s picture books
Source: Public Underst Sci. 2022 May 9;31(5):671–88. doi: 10.1177/09636625221089811 (PMC9131409; doi:10.1177/09636625221089811)
Supplement: sj-xlsx-2-pus-10.1177_09636625221089811 – Supplemental material for Animal biodiversity and specificity in children’s picture books [file sj-xlsx-2-pus-10.1177_09636625221089811.xlsx]

## Sheet: Final_Datasheet
	Appendix D: Final Dataset
	book_no	title_new	year	author_name	illustrator_name	publish_new	publisher_origin	animal_code	role	pic_text	tax_name_text	tax_rank_text	tax_name_identified	tax_rank_identified	tax_species	tax_family	tax_order	tax_class	tax_group	extinct	origin	type	state	state_clothing	state_face	state_behavior_exclpraten	cultural_representation_1	cultural_type	notes
	Each sampled book is given a distinct number.	Title of the book in which the animal is featured.	Year of publication of the book in which the animal is featured.	Name of the author of the book.	Name of the illustrator of the book.	Name of the publisher of the book.	Origin of the publisher of the book in which the animal is featured.	Each distinct animal in the book is given a distinct number; recurrent characters/animals are coded only once (e.g. when a book depicts three tigers, 'tiger' will be inserted only once).	Whether the animal plays a role in the book as the main character (serving as the protagonist), as a supporting character (essential to the storyline yet not a protagonist), or as a minor character (portrayed as part of the scenery/on the backround).	Whether the animal is only depicted or also mentioned in text.	Most precise name of the animal in the text (at the lowest taxonomic rank possible to determine). When the animal mentioned in the text is clearly a different species than depicted, this will be noted down in the 'notes'. If an animal is only mentioned with a human name (e.g. 'Harry') the animal will be coded with 0 = not mentioned.	Taxonomic rank of the most precise name of the animal in the text.	Everyday name of the depicted animal (at the lowest taxonomic rank possible to determine). If needed, contextual information will be used (text and literature). When the animal is clearly a different species than mentioned in the text, this will be noted down in the 'notes'.	Taxonomic rank of the most precise name of the depicted animal.	Taxonomic species name of the animal; may be inserted after the initial coding phase. Animals identified above the species level will be coded as 99=unknown.	Taxonomic family name of the animal; may be inserted after the initial coding phase. Animals identified above the family level will be coded as 99=unknown.	Taxonomic order name of the animal; may be inserted after the initial coding phase. Animals identified above the order level will be coded as 99=unknown.	Taxonomic class of the animal; may be inserted after the initial coding phase. We treat dinosaurs as a taxonomic class (to separate them from other reptiles and birds), and we add plesiosaurs, pterosaurs, and sphenacodontids (Dimetrodon) to this group.	Whether the animal is a vertebrate or invertebrate; may be inserted after the initial coding phase.	Whether the animal is extinct or extant.	Whether the animal is native to the Netherlands or e98otic. The European rabbit (Oryctolagus cuniculus), mallard (Anas platyrhynchos), rock pigeon (Columba livia), honey bee (Apis mellifera), greylag goose (Anser anser), and house mouse (Mus musculus) will be coded as both domestic and native.	Type of animal (domestic or non-domestic). A list of domesticated animals from the literature is used. The European rabbit (Oryctolagus cuniculus), mallard (Anas platyrhynchos), rock pigeon (Columba livia), honey bee (Apis mellifera), greylag goose (Anser anser), and house mouse (Mus musculus) will be coded as both domestic and native.	Depiction state of the animal (depicted as anthropomorphic or non-anthropomorphic). Similar to Sousa et al. (2017), animals will be coded as anthropomorphic when they show one or more of the following characteristics: wearing clothes or accessories (e.g. jewelry), human behavior (including speech, use of human objects, bipedal walk, and human posture), and human facial features (including facial …	Whether the animal wears clothing items or human accessories (e.g. jewelry, suitcase).	Whether the animal has human facial features (including facial expressions, blushing cheeks and feminine eyelashes). Insects depicted with cartoon eyes (white with a black dot) will be coded as anthropomorphic.	Whether the animal shows human behavior (including speech, use of human objects, bipedal walk, and human posture).	Whether the animal is a cultural representation (e.g. a toy, painting, statue) or not.	Type of cultural representation (e.g. a toy, painting, statue).	Extra information can be noted here: e.g. whether the animal is a famous cartoon character.
	e.g. "001", "002", "003"…	e.g. "Panda wil een vriendje"	Year (e.g. "2018")	Name	Name	Name	0=Dutch 1=European 2=Non-European	e.g. "1_002" (for the second animal in book 001; "2_003" (for the third animal in book 002)	Whether the animal plays a role in the book as the main character (serving as the protagonist), as a supporting character (essential to the storyline yet not a protagonist), or as a minor character (portrayed as part of the scenery/on the backround).	1=image, not in text 2=both text and image	Name 0 = not mentioned	0=not mentioned 1=species 2=genus 3=family 4=order 5=class 98=other	Name	1=species 2=genus 3=family 4=order 5=class 98=other	Taxonomic family name of the animal; may be inserted after the initial coding phase. Animals identified above the family level will be coded as 99=unknown.	Name 99=unknown	Name 99=unknown	1=mammals 2=birds 3=reptiles 4=amphibians 5=ray-finned fish (‘bony fish’) 6=dinosaurs 7=cartilaginous fish 8=insects 9=arachnids (spiders) 10=crustaceans (e.g. crab, pill bug) 11=gastropods (snail, slug) 12=cephalopods (e.g. squid, octopus) 13=bivalves (e.g. oyster, clam) 14=scyphozoans/cubozoans (jellyfish) 15=echinoderms (e.g. starfish/sea urchin) 16=anthozoans (sea anemone, coral) 20=other inv…	1=vertebrate 2=invertebrate 99=unknown	0=extinct (e.g. dinosaur) 1=extant	1=native (for animals specified at species level) 2=exotic (for animals specified at species level (e.g. 'lion)' ánd those at genus/family level for which all species are exotic (e.g. 'penguin' or 'bear') 5=domesticated animal 98=other (e.g. extinct) 99=unknown	0=non-domestic/non-pet 1=domestic/pet 98=other (e.g. extinct) 99=unknown	0=non-anthropomorphic 1=anthropomorphic 99=unknown	0=no 1=yes 99=unknown	0=no 1=yes 99=unknown	0=no 1=yes 99=unknown	0=no 1=yes	Name of the type of cultural representation (e.g. 'Toy')
	001	Moppereend	2018	Joyce Dunbar	Petr Horácek	Lemniscaat	1	1_001	1	2	Duck	3	Mallard	1	Anas platyrhynchos	Anatidae	Anseriformes	2	1	1	1	1	1	0	1	0	0
	001	Moppereend	2018	Joyce Dunbar	Petr Horácek	Lemniscaat	1	1_002	2	2	Dog	1	Dog	1	Canis familiaris	Canidae	Carnivora	1	1	1	5	1	1	0	1	0	0
	001	Moppereend	2018	Joyce Dunbar	Petr Horácek	Lemniscaat	1	1_003	2	2	Pig	1	Pig	1	Sus scrofa domesticus	Suidae	Cetartiodactyla	1	1	1	5	1	1	0	1	0	0
	001	Moppereend	2018	Joyce Dunbar	Petr Horácek	Lemniscaat	1	1_004	2	2	Chicken ('Rooster')	1	Chicken	1	Gallus gallus	Phasianidae	Galliformes	2	1	1	5	1	1	0	1	0	0
	001	Moppereend	2018	Joyce Dunbar	Petr Horácek	Lemniscaat	1	1_005	2	2	Rabbit	1	European rabbit	1	Oryctolagus cuniculus	Leporidae	Lagomorpha	1	1	1	1	1	1	0	1	0	0
	001	Moppereend	2018	Joyce Dunbar	Petr Horácek	Lemniscaat	1	1_006	2	2	Turtle ('Schildpad')	4	Tortoise spec.	3	99	Testudinidae	Testudines	3	1	1	2	0	1	0	1	0	0
	001	Moppereend	2018	Joyce Dunbar	Petr Horácek	Lemniscaat	1	1_007	2	2	Goat	1	Goat	1	Capra aegagrus hircus	Bovidae	Cetartiodactyla	1	1	1	5	1	1	0	1	0	0
	002	Spelen tot het donker wordt	2018	Marit Törnqvist, Hans Hagen, Monique Hagen	Hans Hagen, Monique Hagen	Querido	0	2_001	3	1	0	0	Cat	1	Felis catus	Felidae	Carnivora	1	1	1	5	1	0	0	0	0	0		Book with very little text
	002	Spelen tot het donker wordt	2018	Marit Törnqvist, Hans Hagen, Monique Hagen	Hans Hagen, Monique Hagen	Querido	0	2_002	3	1	0	0	Eurasian magpie	1	Pica pica	Corvidae	Passeriformes	2	1	1	1	0	0	0	0	0	0		Book with very little text
	002	Spelen tot het donker wordt	2018	Marit Törnqvist, Hans Hagen, Monique Hagen	Hans Hagen, Monique Hagen	Querido	0	2_003	3	1	0	0	Zebra spec.	2	99	Equidae	Perissodactyla	1	1	1	2	0	1	1	1	1	1	Cuddly toy	Book with very little text
	002	Spelen tot het donker wordt	2018	Marit Törnqvist, Hans Hagen, Monique Hagen	Hans Hagen, Monique Hagen	Querido	0	2_004	3	1	0	0	Penguin spec.	3	99	Spheniscidae	Sphenisciformes	2	1	1	2	0	1	1	0	1	1	Cuddly toy	Book with very little text
	002	Spelen tot het donker wordt	2018	Marit Törnqvist, Hans Hagen, Monique Hagen	Hans Hagen, Monique Hagen	Querido	0	2_005	3	1	0	0	Duck spec.	3	99	Anatidae	Anseriformes	2	1	1	99	99	0	0	0	0	1	Rubber duck	Book with very little text
	002	Spelen tot het donker wordt	2018	Marit Törnqvist, Hans Hagen, Monique Hagen	Hans Hagen, Monique Hagen	Querido	0	2_006	3	1	0	0	Brown bear	1	Ursus arctos	Ursidae	Carnivora	1	1	1	2	0	1	1	0	0	1	Toy	Book with very little text
	002	Spelen tot het donker wordt	2018	Marit Törnqvist, Hans Hagen, Monique Hagen	Hans Hagen, Monique Hagen	Querido	0	2_007	3	1	0	0	Elephant spec.	3	99	Elephantidae	Proboscidea	1	1	1	2	0	0	0	0	0	1	Toy	Book with very little text
	002	Spelen tot het donker wordt	2018	Marit Törnqvist, Hans Hagen, Monique Hagen	Hans Hagen, Monique Hagen	Querido	0	2_008	3	1	0	0	Pig	1	Sus scrofa domesticus	Suidae	Cetartiodactyla	1	1	1	5	1	1	1	0	0	1	Toy	Book with very little text
	002	Spelen tot het donker wordt	2018	Marit Törnqvist, Hans Hagen, Monique Hagen	Hans Hagen, Monique Hagen	Querido	0	2_009	3	1	0	0	Horse	1	Equus ferus caballus	Equidae	Perissodactyla	1	1	1	5	1	0	0	0	0	1	Toy	Book with very little text
	002	Spelen tot het donker wordt	2018	Marit Törnqvist, Hans Hagen, Monique Hagen	Hans Hagen, Monique Hagen	Querido	0	2_010	3	1	0	0	Shark spec.	5	99	99	99	7	1	1	99	0	0	0	0	0	1	Toy	Book with very little text
	002	Spelen tot het donker wordt	2018	Marit Törnqvist, Hans Hagen, Monique Hagen	Hans Hagen, Monique Hagen	Querido	0	2_011	3	1	0	0	Wild boar	1	Sus scrofa [wild]	Suidae	Cetartiodactyla	1	1	1	1	0	0	0	0	0	1	Toy	Book with very little text
	002	Spelen tot het donker wordt	2018	Marit Törnqvist, Hans Hagen, Monique Hagen	Hans Hagen, Monique Hagen	Querido	0	2_012	3	1	0	0	Hippopotamus	1	Hippopotamus amphibius	Hippopotamidae	Cetartiodactyla	1	1	1	2	0	0	0	0	0	1	Toy	Book with very little text
	002	Spelen tot het donker wordt	2018	Marit Törnqvist, Hans Hagen, Monique Hagen	Hans Hagen, Monique Hagen	Querido	0	2_013	3	1	0	0	Goldfish	1	Carassius auratus	Cyprinidae	Cypriniformes	5	1	1	5	1	0	0	0	0	1	Toy	Book with very little text
	002	Spelen tot het donker wordt	2018	Marit Törnqvist, Hans Hagen, Monique Hagen	Hans Hagen, Monique Hagen	Querido	0	2_014	3	1	0	0	Giraffe spec.	2	99	Giraffidae	Cetartiodactyla	1	1	1	2	0	0	0	0	0	1	Cuddly toy	Book with very little text
	002	Spelen tot het donker wordt	2018	Marit Törnqvist, Hans Hagen, Monique Hagen	Hans Hagen, Monique Hagen	Querido	0	2_015	3	1	0	0	Mouse/rat spec.	3	99	Muridae	Rodentia	1	1	1	99	99	1	1	0	1	1	Cuddly toy	Book with very little text
	002	Spelen tot het donker wordt	2018	Marit Törnqvist, Hans Hagen, Monique Hagen	Hans Hagen, Monique Hagen	Querido	0	2_016	3	1	0	0	European rabbit	1	Oryctolagus cuniculus	Leporidae	Lagomorpha	1	1	1	1	1	1	1	0	1	1	Cuddly toy	Book with very little text
	002	Spelen tot het donker wordt	2018	Marit Törnqvist, Hans Hagen, Monique Hagen	Hans Hagen, Monique Hagen	Querido	0	2_017	3	1	0	0	Rhinoceros spec.	3	99	Rhinocerotidae	Perissodactyla	1	1	1	2	0	1	1	0	0	1	Cuddly toy	Book with very little text
	002	Spelen tot het donker wordt	2018	Marit Törnqvist, Hans Hagen, Monique Hagen	Hans Hagen, Monique Hagen	Querido	0	2_018	3	1	0	0	Donkey	1	Equus africanus	Equidae	Perissodactyla	1	1	1	5	1	1	1	0	1	1	Cuddly toy	Book with very little text
	002	Spelen tot het donker wordt	2018	Marit Törnqvist, Hans Hagen, Monique Hagen	Hans Hagen, Monique Hagen	Querido	0	2_019	3	1	0	0	Domestic goose	1	Anser anser domesticus	Anatidae	Anseriformes	2	1	1	1	1	1	0	0	1	1	Cuddly toy	Book with very little text
	002	Spelen tot het donker wordt	2018	Marit Törnqvist, Hans Hagen, Monique Hagen	Hans Hagen, Monique Hagen	Querido	0	2_020	3	1	0	0	Great tit	1	Parus major	Paridae	Passeriformes	2	1	1	1	0	0	0	0	0	0		Book with very little text
	003	De hapgrage krokodil	2018	Jonnie Wild	Brita Granström	de Vries-Brouwers	1	3_001	1	2	Elephant	3	African elephant spec.	2	99	Elephantidae	Proboscidea	1	1	1	2	0	1	0	1	1	0
	003	De hapgrage krokodil	2018	Jonnie Wild	Brita Granström	de Vries-Brouwers	1	3_002	1	2	Giraffe	2	Giraffe spec.	2	99	Giraffidae	Cetartiodactyla	1	1	1	2	0	1	0	1	1	0
	003	De hapgrage krokodil	2018	Jonnie Wild	Brita Granström	de Vries-Brouwers	1	3_003	1	2	Flamingo	3	Flamingo spec.	3	99	Phoenicopteridae	Phoenicopteriformes	2	1	1	2	0	1	0	1	1	0
	003	De hapgrage krokodil	2018	Jonnie Wild	Brita Granström	de Vries-Brouwers	1	3_004	1	2	Monkey	4	Monkey spec.	4	99	99	Primates	1	1	1	2	0	1	0	1	1	0
	003	De hapgrage krokodil	2018	Jonnie Wild	Brita Granström	de Vries-Brouwers	1	3_005	1	2	Crocodile	3	Crocodile spec.	3	99	Crocodylidae	Crocodilia	3	1	1	2	0	1	0	1	1	0
	004	De ridder zegt nee	2018	Lucy Rowland	Kate Hindley	Gottmer	1	004_001	3	1	0	0	Chicken	1	Gallus gallus	Phasianidae	Galliformes	2	1	1	5	1	0	0	0	0	0
	004	De ridder zegt nee	2018	Lucy Rowland	Kate Hindley	Gottmer	1	004_002	3	1	0	0	Bony fish spec.	5	99	99	99	5	1	1	99	0	0	0	0	0	0		Dead fish
	004	De ridder zegt nee	2018	Lucy Rowland	Kate Hindley	Gottmer	1	004_003	3	1	0	0	Bird spec.	5	99	99	99	2	1	1	99	0	0	0	0	0	0
	004	De ridder zegt nee	2018	Lucy Rowland	Kate Hindley	Gottmer	1	004_004	3	1	0	0	Cat	1	Felis catus	Felidae	Carnivora	1	1	1	5	1	1	0	1	0	0
	004	De ridder zegt nee	2018	Lucy Rowland	Kate Hindley	Gottmer	1	004_005	3	1	0	0	Pig	1	Sus scrofa domesticus	Suidae	Cetartiodactyla	1	1	1	5	1	0	0	0	0	1	Cuddly toy
	004	De ridder zegt nee	2018	Lucy Rowland	Kate Hindley	Gottmer	1	004_006	3	1	0	0	Horse	1	Equus ferus caballus	Equidae	Perissodactyla	1	1	1	5	1	0	0	0	0	1	Cuddly toy
	004	De ridder zegt nee	2018	Lucy Rowland	Kate Hindley	Gottmer	1	004_007	3	1	0	0	Sheep	1	Ovis aries	Bovidae	Cetartiodactyla	1	1	1	5	1	0	0	0	0	1	Cuddly toy
	004	De ridder zegt nee	2018	Lucy Rowland	Kate Hindley	Gottmer	1	004_008	3	1	0	0	Rabbit/hare spec.	3	99	Leporidae	Lagomorpha	1	1	1	99	99	0	0	0	0	1	Cuddly toy
	004	De ridder zegt nee	2018	Lucy Rowland	Kate Hindley	Gottmer	1	004_009	3	1	0	0	Beaver spec.	2	99	Castoridae	Rodentia	1	1	1	99	0	1	0	1	0	1	Stuffed animal (head)
	004	De ridder zegt nee	2018	Lucy Rowland	Kate Hindley	Gottmer	1	004_010	3	1	0	0	House mouse	1	Mus musculus	Muridae	Rodentia	1	1	1	1	1	0	0	0	0	0
	004	De ridder zegt nee	2018	Lucy Rowland	Kate Hindley	Gottmer	1	004_011	3	1	0	0	Red fox	1	Vulpes vulpes	Canidae	Carnivora	1	1	1	1	0	0	0	0	0	1	Stuffed animal (head)
	004	De ridder zegt nee	2018	Lucy Rowland	Kate Hindley	Gottmer	1	004_012	3	1	0	0	Moose	1	Alces alces	Cervidae	Cetartiodactyla	1	1	1	2	0	0	0	0	0	1	Stuffed animal (head)
	005	Een schildpad was zijn schildje kwijt	2018	Marjet Huiberts	Carmen Saldaña.	Gottmer	0	5_001	3	1	0	0	Pig	1	Sus scrofa domesticus	Suidae	Cetartiodactyla	1	1	1	5	1	0	0	0	0	0
	005	Een schildpad was zijn schildje kwijt	2018	Marjet Huiberts	Carmen Saldaña.	Gottmer	0	5_002	3	1	0	0	Ladybird spec.	3	99	Coccinellidae	Coleoptera	8	2	1	99	0	0	0	0	0	0
	005	Een schildpad was zijn schildje kwijt	2018	Marjet Huiberts	Carmen Saldaña.	Gottmer	0	5_003	3	1	0	0	Chicken	1	Gallus gallus	Phasianidae	Galliformes	2	1	1	5	1	0	0	0	0	0
	005	Een schildpad was zijn schildje kwijt	2018	Marjet Huiberts	Carmen Saldaña.	Gottmer	0	005_004	3	1	0	0	Bird spec.	5	99	99	99	2	1	1	99	0	0	0	0	0	0
	005	Een schildpad was zijn schildje kwijt	2018	Marjet Huiberts	Carmen Saldaña.	Gottmer	0	5_005	3	1	0	0	Goat	1	Capra aegagrus hircus	Bovidae	Cetartiodactyla	1	1	1	5	1	0	0	0	0	0
	005	Een schildpad was zijn schildje kwijt	2018	Marjet Huiberts	Carmen Saldaña.	Gottmer	0	5_006	1	2	Turtle ('Schildpad')	4	Tortoise spec.	3	99	Testudinidae	Testudines	3	1	1	2	0	1	0	1	1	0
	005	Een schildpad was zijn schildje kwijt	2018	Marjet Huiberts	Carmen Saldaña.	Gottmer	0	5_007	3	1	0	0	Ant spec.	3	99	Formicidae	Hymenoptera	8	2	1	99	0	0	0	0	0	0
	005	Een schildpad was zijn schildje kwijt	2018	Marjet Huiberts	Carmen Saldaña.	Gottmer	0	5_008	3	1	0	0	Hedgehog spec.	3	99	Erinaceidae	Eulipotyphla	1	1	1	99	0	1	0	1	1	0
	005	Een schildpad was zijn schildje kwijt	2018	Marjet Huiberts	Carmen Saldaña.	Gottmer	0	5_009	3	1	0	0	Insect spec.	5	99	99	99	8	2	1	99	0	0	0	0	0	0
	005	Een schildpad was zijn schildje kwijt	2018	Marjet Huiberts	Carmen Saldaña.	Gottmer	0	5_010	3	1	0	0	Frog spec.	4	99	99	Anura	4	1	1	99	0	1	0	1	0	0
	005	Een schildpad was zijn schildje kwijt	2018	Marjet Huiberts	Carmen Saldaña.	Gottmer	0	5_011	3	1	0	0	Dragonfly spec.	4	99	99	Odonata	8	2	1	99	0	1	0	1	0	0
	005	Een schildpad was zijn schildje kwijt	2018	Marjet Huiberts	Carmen Saldaña.	Gottmer	0	5_012	3	1	0	0	Squirrel spec.	3	99	Sciuridae	Rodentia	1	1	1	99	0	0	0	0	0	0
	005	Een schildpad was zijn schildje kwijt	2018	Marjet Huiberts	Carmen Saldaña.	Gottmer	0	5_013	3	1	0	0	Insect spec.	5	99	99	99	8	2	1	99	0	1	0	1	1	0
	005	Een schildpad was zijn schildje kwijt	2018	Marjet Huiberts	Carmen Saldaña.	Gottmer	0	5_014	3	1	0	0	Mouse spec.	3	99	Muridae	Rodentia	1	1	1	99	99	1	0	1	0	0
	005	Een schildpad was zijn schildje kwijt	2018	Marjet Huiberts	Carmen Saldaña.	Gottmer	0	5_015	3	1	0	0	Butterfly spec.	4	99	99	Lepidoptera	8	2	1	99	0	0	0	0	0	0
	005	Een schildpad was zijn schildje kwijt	2018	Marjet Huiberts	Carmen Saldaña.	Gottmer	0	5_016	3	1	0	0	European rabbit	1	Oryctolagus cuniculus	Leporidae	Lagomorpha	1	1	1	1	1	1	0	1	1	0
	005	Een schildpad was zijn schildje kwijt	2018	Marjet Huiberts	Carmen Saldaña.	Gottmer	0	5_017	3	1	0	0	Butterfly spec.	4	99	99	Lepidoptera	8	2	1	99	0	0	0	0	0	0
	005	Een schildpad was zijn schildje kwijt	2018	Marjet Huiberts	Carmen Saldaña.	Gottmer	0	5_018	3	1	0	0	Snail spec.	5	99	99	99	11	2	1	99	0	0	0	0	0	0
	005	Een schildpad was zijn schildje kwijt	2018	Marjet Huiberts	Carmen Saldaña.	Gottmer	0	5_019	2	2	Bird	5	Songbird spec.	4	99	99	Passeriformes	2	1	1	99	0	1	0	1	0	0
	005	Een schildpad was zijn schildje kwijt	2018	Marjet Huiberts	Carmen Saldaña.	Gottmer	0	5_020	3	1	0	0	Bee spec.	3	99	Apidae	Hymenoptera	8	2	1	99	0	0	0	0	0	0
	005	Een schildpad was zijn schildje kwijt	2018	Marjet Huiberts	Carmen Saldaña.	Gottmer	0	5_021	3	1	0	0	Grasshoppper/Cricket spec.	4	99	99	Orthoptera	8	2	1	99	0	0	0	0	0	0
	007	Zó moe en toch klaarwakker	2019	Susanne Strasser	Susanne Strasser	Hoogland & Van Klaveren	1	7_001	1	2	Hedgehog	3	Hedgehog spec.	3	99	Erinaceidae	Eulipotyphla	1	1	1	99	0	1	0	1	1	0
	007	Zó moe en toch klaarwakker	2019	Susanne Strasser	Susanne Strasser	Hoogland & Van Klaveren	1	7_002	1	2	Fox	1	Red fox	1	Vulpes vulpes	Canidae	Carnivora	1	1	1	1	0	1	0	1	1	0
	007	Zó moe en toch klaarwakker	2019	Susanne Strasser	Susanne Strasser	Hoogland & Van Klaveren	1	7_003	1	2	Donkey	1	Donkey	1	Equus africanus	Equidae	Perissodactyla	1	1	1	5	1	1	0	1	1	0
	007	Zó moe en toch klaarwakker	2019	Susanne Strasser	Susanne Strasser	Hoogland & Van Klaveren	1	7_004	1	2	Pelican	2	Pelican spec.	2	99	Pelecanidae	Pelecaniformes	2	1	1	2	0	1	0	1	1	0
	007	Zó moe en toch klaarwakker	2019	Susanne Strasser	Susanne Strasser	Hoogland & Van Klaveren	1	7_005	1	2	Crocodile	3	Crocodile spec.	3	99	Crocodylidae	Crocodilia	3	1	1	2	0	1	0	1	1	0
	007	Zó moe en toch klaarwakker	2019	Susanne Strasser	Susanne Strasser	Hoogland & Van Klaveren	1	7_006	1	2	Sea lion	3	Sea lion spec.	3	99	Otariidae	Carnivora	1	1	1	2	0	1	0	1	1	0
	007	Zó moe en toch klaarwakker	2019	Susanne Strasser	Susanne Strasser	Hoogland & Van Klaveren	1	7_007	3	2	Rabbit	1	European rabbit	1	Oryctolagus cuniculus	Leporidae	Lagomorpha	1	1	1	1	1	0	0	0	0	1	Cuddly toy
	008	De boer en de dierenarts	2018	Pim Lammers	Milja Praagman	De Eenhoorn	1	8_001	2	2	Sheep	1	Sheep	1	Ovis aries	Bovidae	Cetartiodactyla	1	1	1	5	1	1	0	1	1	0
	008	De boer en de dierenarts	2018	Pim Lammers	Milja Praagman	De Eenhoorn	1	8_002	2	2	Horse	1	Horse	1	Equus ferus caballus	Equidae	Perissodactyla	1	1	1	5	1	1	0	1	1	0
	008	De boer en de dierenarts	2018	Pim Lammers	Milja Praagman	De Eenhoorn	1	8_003	2	2	Chicken	1	Chicken	1	Gallus gallus	Phasianidae	Galliformes	2	1	1	5	1	1	0	0	1	0
	008	De boer en de dierenarts	2018	Pim Lammers	Milja Praagman	De Eenhoorn	1	8_004	2	2	Pig	1	Pig	1	Sus scrofa domesticus	Suidae	Cetartiodactyla	1	1	1	5	1	1	0	1	1	0
	008	De boer en de dierenarts	2018	Pim Lammers	Milja Praagman	De Eenhoorn	1	8_005	2	2	Cow	1	Cow	1	Bos taurus	Bovidae	Cetartiodactyla	1	1	1	5	1	1	0	1	1	0
	008	De boer en de dierenarts	2018	Pim Lammers	Milja Praagman	De Eenhoorn	1	8_006	3	1	0	0	Cat	1	Felis catus	Felidae	Carnivora	1	1	1	5	1	1	0	1	1	0
	008	De boer en de dierenarts	2018	Pim Lammers	Milja Praagman	De Eenhoorn	1	8_007	3	1	0	0	Dog	1	Canis familiaris	Canidae	Carnivora	1	1	1	5	1	1	0	1	1	0
	008	De boer en de dierenarts	2018	Pim Lammers	Milja Praagman	De Eenhoorn	1	8_008	3	1	0	0	Mouse/rat spec.	3	99	Muridae	Rodentia	1	1	1	1	1	0	0	0	0	0		Either a white house mouse or a white 'lab rat'
	008	De boer en de dierenarts	2018	Pim Lammers	Milja Praagman	De Eenhoorn	1	8_009	3	1	0	0	Goat	1	Capra aegagrus hircus	Bovidae	Cetartiodactyla	1	1	1	5	1	1	0	1	1	0
	008	De boer en de dierenarts	2018	Pim Lammers	Milja Praagman	De Eenhoorn	1	8_010	3	1	0	0	Songbird spec.	4	99	99	Passeriformes	2	1	1	99	0	1	0	0	1	0
	008	De boer en de dierenarts	2018	Pim Lammers	Milja Praagman	De Eenhoorn	1	8_011	3	1	0	0	Eurasian blackbird	1	Turdus merula	Turdidae	Passeriformes	2	1	1	1	0	0	0	0	0	0
	008	De boer en de dierenarts	2018	Pim Lammers	Milja Praagman	De Eenhoorn	1	8_012	3	1	0	0	Rock pigeon	1	Columba livia	Columbidae	Columbiformes	2	1	1	1	1	0	0	0	0	0
	009	De grote vijf	2018	Bella Makatini	Judi Abbot	Clavis	0	9_001	3	2	Buffalo	3	African buffalo	1	Syncerus caffer	Bovidae	Cetartiodactyla	1	1	1	2	0	0	0	0	0	1	Painting
	009	De grote vijf	2018	Bella Makatini	Judi Abbot	Clavis	0	9_002	3	2	Rhinoceros	3	White rhinoceros	1	Ceratotherium simum	Rhinocerotidae	Perissodactyla	1	1	1	2	0	0	0	0	0	1	Painting
	009	De grote vijf	2018	Bella Makatini	Judi Abbot	Clavis	0	9_003	3	2	Leopard	1	Leopard	1	Panthera pardus	Felidae	Carnivora	1	1	1	2	0	0	0	0	0	1	Painting
	009	De grote vijf	2018	Bella Makatini	Judi Abbot	Clavis	0	9_004	3	2	Elephant	3	African savanna elephant	1	Loxodonta africana	Elephantidae	Proboscidea	1	1	1	2	0	0	0	0	0	1	Painting
	009	De grote vijf	2018	Bella Makatini	Judi Abbot	Clavis	0	9_005	3	2	Lion	1	Lion	1	Panthera leo	Felidae	Carnivora	1	1	1	2	0	0	0	0	0	1	Painting
	009	De grote vijf	2018	Bella Makatini	Judi Abbot	Clavis	0	9_006	3	1	0	0	Red squirrel	1	Sciurus vulgaris	Sciuridae	Rodentia	1	1	1	1	0	1	0	1	0	0
	009	De grote vijf	2018	Bella Makatini	Judi Abbot	Clavis	0	9_007	2	2	Elephant	3	African savanna elephant	1	Loxodonta africana	Elephantidae	Proboscidea	1	1	1	2	0	1	0	1	0	0
	009	De grote vijf	2018	Bella Makatini	Judi Abbot	Clavis	0	9_008	2	2	Lion	1	Lion	1	Panthera leo	Felidae	Carnivora	1	1	1	2	0	1	0	1	0	0
	009	De grote vijf	2018	Bella Makatini	Judi Abbot	Clavis	0	9_009	2	2	Rhinoceros	3	Black rhinoceros	1	Diceros bicornis	Rhinocerotidae	Perissodactyla	1	1	1	2	0	1	0	1	0	0
	009	De grote vijf	2018	Bella Makatini	Judi Abbot	Clavis	0	9_010	2	2	Leopard	1	Leopard	1	Panthera pardus	Felidae	Carnivora	1	1	1	2	0	1	0	1	0	0
	009	De grote vijf	2018	Bella Makatini	Judi Abbot	Clavis	0	9_011	2	2	Buffalo	3	African buffalo	1	Syncerus caffer	Bovidae	Cetartiodactyla	1	1	1	2	0	1	0	1	0	0
	011	Een huis voor Harry	2017	Leo Timmers	Leo Timmers	Querido	0	11_001	1	1	0	0	Cat	1	Felis catus	Felidae	Carnivora	1	1	1	5	1	1	0	1	0	0		Is called 'Harry'
	011	Een huis voor Harry	2017	Leo Timmers	Leo Timmers	Querido	0	11_002	2	1	0	0	Monarch butterfly	1	Danaus plexippus	Nymphalidae	Lepidoptera	8	2	1	2	0	0	0	0	0	0		Is called 'Vera'
	011	Een huis voor Harry	2017	Leo Timmers	Leo Timmers	Querido	0	11_003	3	1	0	0	Old world swallowtail	1	Papilio machaon	Papilionidae	Lepidoptera	8	2	1	1	0	1	1	1	0	1	Poster image	English name 'butterfly' written on poster, but animal not mentioned in Dutch in story text
	011	Een huis voor Harry	2017	Leo Timmers	Leo Timmers	Querido	0	11_004	3	1	0	0	Snail spec.	5	99	99	99	11	2	1	99	0	0	0	0	0	0
	011	Een huis voor Harry	2017	Leo Timmers	Leo Timmers	Querido	0	11_005	3	1	0	0	Eurasian blackbird	1	Turdus merula	Turdidae	Passeriformes	2	1	1	1	0	0	0	0	0	0
	011	Een huis voor Harry	2017	Leo Timmers	Leo Timmers	Querido	0	11_006	3	1	0	0	Lion	1	Panthera leo	Felidae	Carnivora	1	1	1	2	0	1	0	1	1	1	Statue
	011	Een huis voor Harry	2017	Leo Timmers	Leo Timmers	Querido	0	11_007	3	1	0	0	Rock pigeon	1	Columba livia	Columbidae	Columbiformes	2	1	1	1	1	0	0	0	0	0
	011	Een huis voor Harry	2017	Leo Timmers	Leo Timmers	Querido	0	11_008	3	1	0	0	Centipede spec.	5	99	99	99	20	2	1	99	0	0	0	0	0	0
	011	Een huis voor Harry	2017	Leo Timmers	Leo Timmers	Querido	0	11_009	3	1	0	0	Dog	1	Canis familiaris	Canidae	Carnivora	1	1	1	5	1	0	0	0	0	0
	011	Een huis voor Harry	2017	Leo Timmers	Leo Timmers	Querido	0	11_010	2	1	0	0	Cat	1	Felis catus	Felidae	Carnivora	1	1	1	5	1	1	0	1	0	0
	011	Een huis voor Harry	2017	Leo Timmers	Leo Timmers	Querido	0	11_011	3	1	0	0	Monarch butterfly	1	Danaus plexippus	Nymphalidae	Lepidoptera	8	2	1	2	0	0	0	0	0	0
	011	Een huis voor Harry	2017	Leo Timmers	Leo Timmers	Querido	0	11_012	3	1	0	0	Cat	1	Felis catus	Felidae	Carnivora	1	1	1	5	1	0	0	0	0	1	Depiction/flyer to find cat
	012	Als ik een dinosaurus had	2017	Gabby Dawnay	Alex Barrow	Querido	1	012_001	3	1	0	0	Dog	1	Canis familiaris	Canidae	Carnivora	1	1	1	5	1	0	0	0	0	0
	012	Als ik een dinosaurus had	2017	Gabby Dawnay	Alex Barrow	Querido	1	012_002	3	1	0	0	Cat	1	Felis catus	Felidae	Carnivora	1	1	1	5	1	0	0	0	0	0
	012	Als ik een dinosaurus had	2017	Gabby Dawnay	Alex Barrow	Querido	1	012_003	3	1	0	0	Goldfish	1	Carassius auratus	Cyprinidae	Cypriniformes	5	1	1	5	1	0	0	0	0	0
	012	Als ik een dinosaurus had	2017	Gabby Dawnay	Alex Barrow	Querido	1	012_004	3	1	0	0	Hamster	1	Cricetus cricetus	Cricetidae	Rodentia	1	1	1	2	0	0	0	0	0	0
	012	Als ik een dinosaurus had	2017	Gabby Dawnay	Alex Barrow	Querido	1	012_005	3	1	0	0	House mouse	1	Mus musculus	Muridae	Rodentia	1	1	1	1	1	0	0	0	0	0
	012	Als ik een dinosaurus had	2017	Gabby Dawnay	Alex Barrow	Querido	1	012_006	3	1	0	0	Theropoda	4	99	99	Saurischia	6	1	0	98	98	0	0	0	0	1	Portrayal on clothing
	012	Als ik een dinosaurus had	2017	Gabby Dawnay	Alex Barrow	Querido	1	012_007	3	1	0	0	Sauropoda spec.	4	99	99	Saurischia	6	1	0	98	98	0	0	0	0	1	Portrayal on clothing
	012	Als ik een dinosaurus had	2017	Gabby Dawnay	Alex Barrow	Querido	1	012_008	3	1	0	0	Pteranodon spec.	2	99	Pteranodontidae	Pterosauria	6	1	0	98	98	0	0	0	0	1	Portrayal on clothing
	012	Als ik een dinosaurus had	2017	Gabby Dawnay	Alex Barrow	Querido	1	012_009	3	1	0	0	Titanosaurus spec.	2	99	"Titanosauridae"	Saurischia	6	1	0	98	98	0	0	0	0	1	Toy
	012	Als ik een dinosaurus had	2017	Gabby Dawnay	Alex Barrow	Querido	1	012_010	2	2	Dinosaur	5	Titanosaurus spec.	2	99	"Titanosauridae"	99	6	1	0	98	98	1	0	1	1	0
	012	Als ik een dinosaurus had	2017	Gabby Dawnay	Alex Barrow	Querido	1	012_011	3	1	0	0	Stegosaurus spec.	2	99	Stegosauridae	Ornitischia	6	1	0	98	98	0	0	0	0	1	Depiction on chalkboard
	012	Als ik een dinosaurus had	2017	Gabby Dawnay	Alex Barrow	Querido	1	012_012	3	1	0	0	Dromaeosauridae spec.	3	99	Dromaeosauridae	Saurischia	6	1	0	98	98	0	0	0	0	1	Depiction on wallpaper bedroom
	012	Als ik een dinosaurus had	2017	Gabby Dawnay	Alex Barrow	Querido	1	012_013	3	1	0	0	Dromaeosauridae spec.	3	99	Dromaeosauridae	Saurischia	6	1	0	98	98	0	0	0	0	1	Depiction on wallpaper bedroom
	012	Als ik een dinosaurus had	2017	Gabby Dawnay	Alex Barrow	Querido	1	012_014	3	1	0	0	Sauropoda spec.	4	99	99	Saurischia	6	1	0	98	98	0	0	0	0	1	Depiction on wallpaper bedroom
	012	Als ik een dinosaurus had	2017	Gabby Dawnay	Alex Barrow	Querido	1	012_015	3	1	0	0	Styracosaurus spec.	2	99	Ceratopsidae	Ornitischia	6	1	0	98	98	0	0	0	0	1	Depiction on wallpaper bedroom
	012	Als ik een dinosaurus had	2017	Gabby Dawnay	Alex Barrow	Querido	1	012_016	3	1	0	0	Corythosaurus spec.	2	99	Hadrosauridae	Ornitischia	6	1	0	98	98	0	0	0	0	1	Depiction on wallpaper bedroom
	012	Als ik een dinosaurus had	2017	Gabby Dawnay	Alex Barrow	Querido	1	012_017	3	1	0	0	Pterosauria	4	99	99	Pterosauria	6	1	0	98	98	0	0	0	0	1	Depiction on wallpaper bedroom
	012	Als ik een dinosaurus had	2017	Gabby Dawnay	Alex Barrow	Querido	1	012_018	3	1	0	0	Diplodocidae spec.	3	99	Diplodocidae	Saurischia	6	1	0	98	98	0	0	0	0	1	Depiction on wallpaper bedroom
	012	Als ik een dinosaurus had	2017	Gabby Dawnay	Alex Barrow	Querido	1	012_019	3	1	0	0	Stegosaurus spec.	2	99	Stegosauridae	Ornitischia	6	1	0	98	98	0	0	0	0	1	Depiction on wallpaper bedroom
	012	Als ik een dinosaurus had	2017	Gabby Dawnay	Alex Barrow	Querido	1	012_020	3	1	0	0	Pterosauria	4	99	99	Pterosauria	6	1	0	98	98	0	0	0	0	1	Depiction on wallpaper bedroom
	012	Als ik een dinosaurus had	2017	Gabby Dawnay	Alex Barrow	Querido	1	012_021	3	1	0	0	Ceratopsidae spec.	3	99	Ceratopsidae	Ornitischia	6	1	0	98	98	0	0	0	0	1	Depiction on wallpaper bedroom
	013	De kale boom	2017	Tamara Bos	Barbara de Wolf	De Vier Windstreken	0	13_001	2	2	Snake	4	Snake spec.	4	99	99	Squamata	3	1	1	99	0	1	0	0	1	0
	013	De kale boom	2017	Tamara Bos	Barbara de Wolf	De Vier Windstreken	0	13_002	1	2	Rabbit	1	European rabbit	1	Oryctolagus cuniculus	Leporidae	Lagomorpha	1	1	1	1	1	1	0	1	1	0
	013	De kale boom	2017	Tamara Bos	Barbara de Wolf	De Vier Windstreken	0	13_003	3	2	Bird	5	Bird spec.	5	99	99	99	2	1	1	99	0	0	0	0	0	0
	013	De kale boom	2017	Tamara Bos	Barbara de Wolf	De Vier Windstreken	0	13_004	3	1	0	0	Hedgehog spec.	3	99	Erinaceidae	Eulipotyphla	1	1	1	99	0	1	0	1	0	0
	013	De kale boom	2017	Tamara Bos	Barbara de Wolf	De Vier Windstreken	0	13_005	3	1	0	0	Duck/Goose spec.	3	99	Anatidae	Anseriformes	2	1	1	99	0	1	0	0	1	0
	013	De kale boom	2017	Tamara Bos	Barbara de Wolf	De Vier Windstreken	0	13_006	3	2	Squirrel	3	Red squirrel	1	Sciurus vulgaris	Sciuridae	Rodentia	1	1	1	1	0	1	0	1	1	0
	013	De kale boom	2017	Tamara Bos	Barbara de Wolf	De Vier Windstreken	0	13_007	1	2	Squirrel	3	Red squirrel	1	Sciurus vulgaris	Sciuridae	Rodentia	1	1	1	1	0	1	0	1	1	0
	013	De kale boom	2017	Tamara Bos	Barbara de Wolf	De Vier Windstreken	0	13_008	2	2	Squirrel	3	Red squirrel	1	Sciurus vulgaris	Sciuridae	Rodentia	1	1	1	1	0	1	0	1	1	0
	013	De kale boom	2017	Tamara Bos	Barbara de Wolf	De Vier Windstreken	0	13_009	3	2	Rabbit	1	European rabbit	1	Oryctolagus cuniculus	Leporidae	Lagomorpha	1	1	1	1	1	1	0	1	1	0
	013	De kale boom	2017	Tamara Bos	Barbara de Wolf	De Vier Windstreken	0	13_010	3	2	Snail	5	Snail spec.	5	99	99	99	11	2	1	99	0	1	0	1	1	0
	013	De kale boom	2017	Tamara Bos	Barbara de Wolf	De Vier Windstreken	0	13_011	2	2	Snail	5	Snail spec.	5	99	99	99	11	2	1	99	0	1	0	1	1	0
	013	De kale boom	2017	Tamara Bos	Barbara de Wolf	De Vier Windstreken	0	13_012	2	2	Bird	5	Bird spec.	5	99	99	99	2	1	1	99	0	0	0	0	0	0
	013	De kale boom	2017	Tamara Bos	Barbara de Wolf	De Vier Windstreken	0	13_013	2	2	Bird	5	Bird spec.	5	99	99	99	2	1	1	99	0	0	0	0	0	0
	013	De kale boom	2017	Tamara Bos	Barbara de Wolf	De Vier Windstreken	0	13_014	2	2	Bird	5	Bird spec.	5	99	99	99	2	1	1	99	0	0	0	0	0	0
	013	De kale boom	2017	Tamara Bos	Barbara de Wolf	De Vier Windstreken	0	13_015	2	2	Bird	5	Bird spec.	5	99	99	99	2	1	1	99	0	0	0	0	0	0
	013	De kale boom	2017	Tamara Bos	Barbara de Wolf	De Vier Windstreken	0	13_016	2	2	Bird	5	Bird spec.	5	99	99	99	2	1	1	99	0	0	0	0	0	0
	013	De kale boom	2017	Tamara Bos	Barbara de Wolf	De Vier Windstreken	0	13_017	2	2	Bird	5	Bird spec.	5	99	99	99	2	1	1	99	0	0	0	0	0	0
	013	De kale boom	2017	Tamara Bos	Barbara de Wolf	De Vier Windstreken	0	13_018	2	2	Bird	5	Bird spec.	5	99	99	99	2	1	1	99	0	0	0	0	0	0
	013	De kale boom	2017	Tamara Bos	Barbara de Wolf	De Vier Windstreken	0	13_019	2	2	Bird	5	Bird spec.	5	99	99	99	2	1	1	99	0	0	0	0	0	0
	013	De kale boom	2017	Tamara Bos	Barbara de Wolf	De Vier Windstreken	0	13_020	2	2	Bird	5	Bird spec.	5	99	99	99	2	1	1	99	0	0	0	0	0	0
	013	De kale boom	2017	Tamara Bos	Barbara de Wolf	De Vier Windstreken	0	13_021	2	2	Bird	5	Bird spec.	5	99	99	99	2	1	1	99	0	0	0	0	0	0
	013	De kale boom	2017	Tamara Bos	Barbara de Wolf	De Vier Windstreken	0	13_022	2	2	Ant	3	Ant spec.	3	99	Formicidae	Hymenoptera	8	2	1	99	0	1	0	1	0	0
	014	Dino's bestaan niet	2017	Mark Janssen	Mark Janssen	Lemniscaat	0	014_001	3	1	0	0	Rabbit spec.	3	99	Leporidae	Lagomorpha	1	1	1	99	99	0	0	0	0	0
	014	Dino's bestaan niet	2017	Mark Janssen	Mark Janssen	Lemniscaat	0	014_002	3	1	0	0	Songbird spec.	4	99	99	Passeriformes	2	1	1	99	0	0	0	0	0	0
	014	Dino's bestaan niet	2017	Mark Janssen	Mark Janssen	Lemniscaat	0	014_003	3	1	0	0	Bird spec.	5	99	99	99	2	1	1	99	0	0	0	0	0	0
	014	Dino's bestaan niet	2017	Mark Janssen	Mark Janssen	Lemniscaat	0	014_004	3	1	0	0	Bird spec.	5	99	99	99	2	1	1	99	0	0	0	0	0	0
	014	Dino's bestaan niet	2017	Mark Janssen	Mark Janssen	Lemniscaat	0	014_005	3	1	0	0	Songbird spec.	4	99	99	Passeriformes	2	1	1	99	0	0	0	0	0	0
	014	Dino's bestaan niet	2017	Mark Janssen	Mark Janssen	Lemniscaat	0	014_006	3	1	0	0	Bird spec.	5	99	99	99	2	1	1	99	0	0	0	0	0	0
	014	Dino's bestaan niet	2017	Mark Janssen	Mark Janssen	Lemniscaat	0	014_007	3	1	0	0	Bird spec.	5	99	99	99	2	1	1	99	0	0	0	0	0	0
	014	Dino's bestaan niet	2017	Mark Janssen	Mark Janssen	Lemniscaat	0	014_008	3	1	0	0	Bird spec.	5	99	99	99	2	1	1	99	0	0	0	0	0	0
	014	Dino's bestaan niet	2017	Mark Janssen	Mark Janssen	Lemniscaat	0	014_009	3	1	0	0	Bird spec.	5	99	99	99	2	1	1	99	0	0	0	0	0	0
	014	Dino's bestaan niet	2017	Mark Janssen	Mark Janssen	Lemniscaat	0	014_010	3	1	0	0	Butterfly spec.	4	99	99	Lepidoptera	8	2	1	99	0	0	0	0	0	0
	014	Dino's bestaan niet	2017	Mark Janssen	Mark Janssen	Lemniscaat	0	014_011	3	1	0	0	Songbird spec.	4	99	99	Passeriformes	2	1	1	99	0	0	0	0	0	0
	014	Dino's bestaan niet	2017	Mark Janssen	Mark Janssen	Lemniscaat	0	014_012	3	1	0	0	Songbird spec.	4	99	99	Passeriformes	2	1	1	99	0	0	0	0	0	0
	014	Dino's bestaan niet	2017	Mark Janssen	Mark Janssen	Lemniscaat	0	014_013	3	2	Dinosaur	5	Saurolophus spec.	2	99	Hadrosauridae	Ornitischia	6	1	0	98	98	0	0	0	0	0
	014	Dino's bestaan niet	2017	Mark Janssen	Mark Janssen	Lemniscaat	0	014_014	3	2	Dinosaur	5	Ceratopsidae spec.	3	99	Ceratopsidae	Ornitischia	6	1	0	98	98	0	0	0	0	0
	014	Dino's bestaan niet	2017	Mark Janssen	Mark Janssen	Lemniscaat	0	014_015	2	2	Dinosaur	5	Theropoda	4	99	99	Saurischia	6	1	0	98	98	0	0	0	0	0
	014	Dino's bestaan niet	2017	Mark Janssen	Mark Janssen	Lemniscaat	0	014_016	3	2	Dinosaur	5	Theropoda	4	99	99	Saurischia	6	1	0	98	98	0	0	0	0	0
	014	Dino's bestaan niet	2017	Mark Janssen	Mark Janssen	Lemniscaat	0	014_017	3	2	Dinosaur	5	Pteranodon spec.	2	99	Pteranodontidae	Pterosauria	6	1	0	98	98	1	0	1	0	0
	014	Dino's bestaan niet	2017	Mark Janssen	Mark Janssen	Lemniscaat	0	014_018	3	2	Dinosaur	5	Theropoda	4	99	99	Saurischia	6	1	0	98	98	0	0	0	0	0
	014	Dino's bestaan niet	2017	Mark Janssen	Mark Janssen	Lemniscaat	0	014_019	3	2	Dinosaur	5	Theropoda	4	99	99	Saurischia	6	1	0	98	98	0	0	0	0	0
	014	Dino's bestaan niet	2017	Mark Janssen	Mark Janssen	Lemniscaat	0	014_020	3	2	Dinosaur	5	Theropoda	4	99	99	Saurischia	6	1	0	98	98	0	0	0	0	0
	015	Gulzige geit	2017	Petr Horácek	Petr Horácek	Lemniscaat	1	15_001	1	2	Goat	1	Goat	1	Capra aegagrus hircus	Bovidae	Cetartiodactyla	1	1	1	5	1	1	0	1	0	0
	015	Gulzige geit	2018	Petr Horácek	Petr Horácek	Lemniscaat	1	15_002	2	2	Dog	1	Dog	1	Canis familiaris	Canidae	Carnivora	1	1	1	5	1	1	0	1	0	0
	015	Gulzige geit	2019	Petr Horácek	Petr Horácek	Lemniscaat	1	15_003	2	2	Cat	1	Cat	1	Felis catus	Felidae	Carnivora	1	1	1	5	1	0	0	0	0	0
	015	Gulzige geit	2020	Petr Horácek	Petr Horácek	Lemniscaat	1	15_004	2	2	Pig	1	Pig	1	Sus scrofa domesticus	Suidae	Cetartiodactyla	1	1	1	5	1	1	0	1	0	0
	016	Heb jij misschien Olifant gezien?	2017	David Barrow	David Barrow	Gottmer	2	016_001	3	1	0	0	Dog	1	Canis familiaris	Canidae	Carnivora	1	1	1	5	1	0	0	0	0	0
	016	Heb jij misschien Olifant gezien?	2017	David Barrow	David Barrow	Gottmer	2	016_002	1	2	Elephant	3	Elephant spec.	3	99	Elephantidae	Proboscidea	1	1	1	2	0	1	0	1	1	0
	016	Heb jij misschien Olifant gezien?	2017	David Barrow	David Barrow	Gottmer	2	016_003	3	1	0	0	Cat	1	Felis catus	Felidae	Carnivora	1	1	1	5	1	0	0	0	0	0
	016	Heb jij misschien Olifant gezien?	2017	David Barrow	David Barrow	Gottmer	2	016_004	2	1	0	0	Tortoise spec.	3	99	Testudinidae	Testudines	3	1	1	2	0	1	1	1	1	0		Is called 'Zoef' (at least that is suggested)
	017	Ossip en de onverwachte reis	2017	Annemarie van Haeringen	Annemarie van Haeringen	Leopold	0	17_001	2	1	0	0	Red slug	1	Rufus arion	Arionidae	"Stylommatophora"	11	2	1	1	0	1	0	1	0	0
	017	Ossip en de onverwachte reis	2017	Annemarie van Haeringen	Annemarie van Haeringen	Leopold	0	17_002	2	1	0	0	Great spotted woodpecker	1	Dendrocopos major	Picidae	Piciformes	2	1	1	1	0	0	0	0	0	0
	017	Ossip en de onverwachte reis	2017	Annemarie van Haeringen	Annemarie van Haeringen	Leopold	0	17_003	2	1	0	0	Mouse/rat spec.	3	99	Muridae	Rodentia	1	1	1	99	99	1	0	1	0	0
	017	Ossip en de onverwachte reis	2017	Annemarie van Haeringen	Annemarie van Haeringen	Leopold	0	17_004	3	1	0	0	Seahorse spec.	2	99	Syngnathidae	Syngnathiformes	5	1	1	99	0	0	0	0	0	0
	017	Ossip en de onverwachte reis	2017	Annemarie van Haeringen	Annemarie van Haeringen	Leopold	0	17_005	3	1	0	0	Bony fish spec.	5	99	99	99	5	1	1	99	0	1	0	1	0	0
	017	Ossip en de onverwachte reis	2017	Annemarie van Haeringen	Annemarie van Haeringen	Leopold	0	17_006	2	1	0	0	Spider spec.	4	99	99	Araneae	9	2	1	99	0	1	1	1	0	0
	017	Ossip en de onverwachte reis	2017	Annemarie van Haeringen	Annemarie van Haeringen	Leopold	0	17_007	3	1	0	0	Bear spec.	3	99	Ursidae	Carnivora	1	1	1	2	0	0	0	0	0	1	Teddy bear
	017	Ossip en de onverwachte reis	2017	Annemarie van Haeringen	Annemarie van Haeringen	Leopold	0	17_009	3	1	0	0	Elephant spec.	3	99	Elephantidae	Proboscidea	1	1	1	2	0	1	1	0	1	1	Toy
	017	Ossip en de onverwachte reis	2017	Annemarie van Haeringen	Annemarie van Haeringen	Leopold	0	17_010	3	1	0	0	Rabbit/hare spec.	3	99	Leporidae	Lagomorpha	1	1	1	99	99	1	1	0	1	1	Toy
	017	Ossip en de onverwachte reis	2017	Annemarie van Haeringen	Annemarie van Haeringen	Leopold	0	17_012	3	1	0	0	Seahorse spec.	2	99	Syngnathidae	Syngnathiformes	5	1	1	99	0	0	0	0	0	1	Depiction on tin
	017	Ossip en de onverwachte reis	2017	Annemarie van Haeringen	Annemarie van Haeringen	Leopold	0	17_013	3	1	0	0	Starfish spec.	5	99	99	99	15	2	1	99	0	0	0	0	0	1	Depiction on tin
	018	Panda wil een vriendje	2017	Jonny Lambert	Jonny Lambert	Veltman	1	18_001	2	2	Lemur (Maki)	4	Verreaux's Sifaka	1	Propithecus verreauxi	Lemuridae	Primates	1	1	1	2	0	0	0	0	0	0
	018	Panda wil een vriendje	2017	Jonny Lambert	Jonny Lambert	Veltman	1	18_002	2	2	Flamingo	3	Flamingo spec.	3	99	Phoenicopteridae	Phoenicopteriformes	2	1	1	2	0	0	0	0	0	0
	018	Panda wil een vriendje	2017	Jonny Lambert	Jonny Lambert	Veltman	1	18_003	3	2	Butterfly	4	Butterfly spec.	4	99	99	Lepidoptera	8	2	1	99	0	0	0	0	0	0
	018	Panda wil een vriendje	2017	Jonny Lambert	Jonny Lambert	Veltman	1	18_004	3	1	0	0	Beetle spec.	4	99	99	Coleoptera	8	2	1	99	0	0	0	0	0	0
	018	Panda wil een vriendje	2017	Jonny Lambert	Jonny Lambert	Veltman	1	18_005	1	2	Panda	1	Giant panda	1	Ailuropoda melanoleuca	Ursidae	Carnivora	1	1	1	2	0	1	0	1	1	0
	018	Panda wil een vriendje	2017	Jonny Lambert	Jonny Lambert	Veltman	1	18_009	2	2	Panda	1	Giant panda	1	Ailuropoda melanoleuca	Ursidae	Carnivora	1	1	1	2	0	1	0	0	1	0
	018	Panda wil een vriendje	2017	Jonny Lambert	Jonny Lambert	Veltman	1	18_006	2	2	Blue-footed booby	1	Blue-footed booby	1	Sula nebouxii	Sulidae	Suliformes	2	1	1	2	0	0	0	0	0	0
	018	Panda wil een vriendje	2017	Jonny Lambert	Jonny Lambert	Veltman	1	18_007	2	2	Peafowl	3	Indian peafowl	1	Pavo cristatus	Phasianidae	Galliformes	2	1	1	2	0	0	0	0	0	0
	018	Panda wil een vriendje	2017	Jonny Lambert	Jonny Lambert	Veltman	1	18_008	3	1	0	0	Frog spec.	4	99	99	Anura	4	1	1	99	0	0	0	0	0	0
	019	Plasman	2017	Jaap Robben	Benjamin Leroy	Gottmer	0	19_001	2	2	Bear	3	Brown bear	1	Ursus arctos	Ursidae	Carnivora	1	1	1	2	0	1	0	1	1	1	Costume
	019	Plasman	2017	Jaap Robben	Benjamin Leroy	Gottmer	0	19_002	3	1	0	0	Rabbit/hare spec.	3	99	Leporidae	Lagomorpha	1	1	1	99	99	1	1	1	1	0
	019	Plasman	2017	Jaap Robben	Benjamin Leroy	Gottmer	0	19_003	2	2	Bat	4	Bat spec.	4	99	99	Chiroptera	1	1	1	99	0	1	0	1	1	1	Costume
	019	Plasman	2017	Jaap Robben	Benjamin Leroy	Gottmer	0	19_004	3	1	0	0	Insect spec.	5	99	99	99	8	2	1	99	0	1	0	1	0	1	Costume
	019	Plasman	2017	Jaap Robben	Benjamin Leroy	Gottmer	0	19_005	3	1	0	0	Mouse/rat spec.	3	99	Muridae	Rodentia	1	1	1	99	99	1	1	0	1	0
	019	Plasman	2017	Jaap Robben	Benjamin Leroy	Gottmer	0	19_006	3	1	0	0	Mouse/rat spec.	3	99	Muridae	Rodentia	1	1	1	1	1	1	0	1	1	0		Either a white house mouse or a white 'lab rat'
	019	Plasman	2017	Jaap Robben	Benjamin Leroy	Gottmer	0	19_007	3	1	0	0	Panthera spec.	2	99	Felidae	Carnivora	1	1	1	2	0	1	0	1	1	0
	019	Plasman	2017	Jaap Robben	Benjamin Leroy	Gottmer	0	19_008	3	1	0	0	Brown bear	1	Ursus arctos	Ursidae	Carnivora	1	1	1	2	0	1	1	1	0	1	Teddy bear
	019	Plasman	2017	Jaap Robben	Benjamin Leroy	Gottmer	0	19_009	3	1	0	0	Monkey spec.	4	99	99	Primates	1	1	1	2	0	1	1	0	0	1	Toy
	019	Plasman	2017	Jaap Robben	Benjamin Leroy	Gottmer	0	19_010	3	1	0	0	Pig	1	Sus scrofa domesticus	Suidae	Cetartiodactyla	1	1	1	5	1	1	0	1	1	0
	020	Waar is Beer?	2017	Emily Gravett	Emily Gravett	Gottmer	1	20_001	1	2	Bear	3	Brown bear	1	Ursus arctos	Ursidae	Carnivora	1	1	1	2	0	1	0	1	1	0
	020	Waar is Beer?	2017	Emily Gravett	Emily Gravett	Gottmer	1	20_002	1	2	Hare	2	Hare spec.	2	99	Leporidae	Lagomorpha	1	1	1	99	0	1	0	1	1	0
	020	Waar is Beer?	2017	Emily Gravett	Emily Gravett	Gottmer	1	20_003	3	1	0	0	Bony fish spec.	5	99	99	99	5	1	1	99	0	0	0	0	0	1	Depiction on lamp
	020	Waar is Beer?	2017	Emily Gravett	Emily Gravett	Gottmer	1	20_004	3	1	0	0	Bony fish spec.	5	99	99	99	5	1	1	99	0	0	0	0	0	1	Depiction on cover book
	020	Waar is Beer?	2017	Emily Gravett	Emily Gravett	Gottmer	1	20_005	3	1	0	0	Rabbit spec.	3	99	Leporidae	Lagomorpha	1	1	1	99	99	0	0	0	0	1	Depiction on cover book
	020	Waar is Beer?	2017	Emily Gravett	Emily Gravett	Gottmer	1	20_006	3	2	Hare	2	Hare spec.	2	99	Leporidae	Lagomorpha	1	1	1	99	0	1	1	1	1	1	Painting
	020	Waar is Beer?	2017	Emily Gravett	Emily Gravett	Gottmer	1	20_007	3	2	Bear	3	Brown bear	1	Ursus arctos	Ursidae	Carnivora	1	1	1	2	0	1	1	1	1	1	Painting
	021	Ssst! De tijger slaapt	2016	Britta Teckentrup	Britta Teckentrup	Gottmer	1	21_001	1	2	Stork ('Ooievaar')	1	White stork	1	Ciconia ciconia	Ciconiidae	Ciconiiformes	2	1	1	1	0	1	1	1	1	0
	021	Ssst! De tijger slaapt	2016	Britta Teckentrup	Britta Teckentrup	Gottmer	1	21_002	1	2	Fox	1	Red fox	1	Vulpes vulpes	Canidae	Carnivora	1	1	1	1	0	1	1	0	1	0
	021	Ssst! De tijger slaapt	2016	Britta Teckentrup	Britta Teckentrup	Gottmer	1	21_003	1	2	Mouse	3	Mouse spec.	3	99	Muridae	Rodentia	1	1	1	99	99	1	0	1	1	0
	021	Ssst! De tijger slaapt	2016	Britta Teckentrup	Britta Teckentrup	Gottmer	1	21_004	1	2	Frog	4	Frog spec.	4	99	99	Anura	4	1	1	99	0	1	0	1	1	0
	021	Ssst! De tijger slaapt	2016	Britta Teckentrup	Britta Teckentrup	Gottmer	1	21_005	1	2	Turtle ('Schildpad')	4	Tortoise spec.	3	99	Testudinidae	Testudines	3	1	1	2	0	1	1	1	1	0
	021	Ssst! De tijger slaapt	2016	Britta Teckentrup	Britta Teckentrup	Gottmer	1	21_006	2	2	Tiger	1	Tiger	1	Panthera tigris	Felidae	Carnivora	1	1	1	2	0	1	0	1	1	0
	022	Gewoon zoals je bent	2016	Jonny Lambert	Jonny Lambert	Veltman	2	22_001	2	1	0	0	African savanna elephant	1	Loxodonta africana	Elephantidae	Proboscidea	1	1	1	2	0	0	0	0	0	0		Is called 'One of the Elders'
	022	Gewoon zoals je bent	2016	Jonny Lambert	Jonny Lambert	Veltman	2	22_002	2	2	Bird	5	Bird spec.	5	99	99	99	2	1	1	99	0	1	0	0	1	0
	022	Gewoon zoals je bent	2016	Jonny Lambert	Jonny Lambert	Veltman	2	22_003	3	1	0	0	Heron spec.	3	99	Ardeidae	Pelecaniformes	2	1	1	99	0	0	0	0	0	0
	022	Gewoon zoals je bent	2016	Jonny Lambert	Jonny Lambert	Veltman	2	22_004	1	1	0	0	African savanna elephant	1	Loxodonta africana	Elephantidae	Proboscidea	1	1	1	2	0	1	0	1	0	0		Is called 'Little Why' (Kleine Snuf)
	022	Gewoon zoals je bent	2016	Jonny Lambert	Jonny Lambert	Veltman	2	22_005	2	2	Wildebeest	2	Blue wildebeest	1	Connochaetes taurinus	Connochaetes	Cetartiodactyla	1	1	1	2	0	1	0	1	0	0
	022	Gewoon zoals je bent	2016	Jonny Lambert	Jonny Lambert	Veltman	2	22_006	2	2	Giraffe	2	Giraffe spec.	2	99	Giraffidae	Cetartiodactyla	1	1	1	2	0	1	0	1	0	0
	022	Gewoon zoals je bent	2016	Jonny Lambert	Jonny Lambert	Veltman	2	22_007	2	2	Cheetah	1	Cheetah	1	Acinonyx jubatus	Felidae	Carnivora	1	1	1	2	0	1	0	1	0	0
	022	Gewoon zoals je bent	2016	Jonny Lambert	Jonny Lambert	Veltman	2	22_008	3	1	0	0	Dung beetle spec.	4	99	99	Coleoptera	8	2	1	99	0	0	0	0	0	0
	022	Gewoon zoals je bent	2016	Jonny Lambert	Jonny Lambert	Veltman	2	22_009	2	2	Crocodile	3	Crocodile spec.	3	99	Crocodylidae	Crocodilia	3	1	1	2	0	1	0	1	0	0
	023	Slaap maar fijn, bouwterrein	2016	Sherri Duskey Rinker	Tom Lichtenfeld	Moon	2	23_001	3	1	0	0	Bird spec.	5	99	99	99	2	1	1	99	0	0	0	0	0	0
	023	Slaap maar fijn, bouwterrein	2016	Sherri Duskey Rinker	Tom Lichtenfeld	Moon	2	23_002	3	1	0	0	Bear spec.	3	99	Ursidae	Carnivora	1	1	1	2	0	1	0	1	0	1	Teddy bear
	024	Antonia	2016	Anke de Vries	Piet Grobler	Lemniscaat	0	24_001	1	2	Bird	5	Bird spec.	5	99	99	99	2	1	1	99	0	1	0	1	1	0
	024	Antonia	2016	Anke de Vries	Piet Grobler	Lemniscaat	0	24_002	3	1	0	0	Spider spec.	4	99	99	Araneae	9	2	1	99	0	1	0	1	0	0
	024	Antonia	2016	Anke de Vries	Piet Grobler	Lemniscaat	0	24_003	3	1	0	0	Ladybird spec.	3	99	Coccinellidae	Coleoptera	8	2	1	99	0	1	0	1	0	0
	024	Antonia	2016	Anke de Vries	Piet Grobler	Lemniscaat	0	24_004	3	2	Bird	5	Bird spec.	5	99	99	99	2	1	1	99	0	0	0	0	0	0
	024	Antonia	2016	Anke de Vries	Piet Grobler	Lemniscaat	0	24_005	2	2	Bird	5	Bird spec.	5	99	99	99	2	1	1	99	0	1	0	1	1	0
	024	Antonia	2016	Anke de Vries	Piet Grobler	Lemniscaat	0	24_006	2	2	Bird	5	Bird spec.	5	99	99	99	2	1	1	99	0	1	0	1	1	0
	024	Antonia	2016	Anke de Vries	Piet Grobler	Lemniscaat	0	24_007	2	2	Bird	5	Bird spec.	5	99	99	99	2	1	1	99	0	1	0	1	1	0
	024	Antonia	2016	Anke de Vries	Piet Grobler	Lemniscaat	0	24_008	2	2	Bird	5	Bird spec.	5	99	99	99	2	1	1	99	0	1	0	1	0	0
	024	Antonia	2016	Anke de Vries	Piet Grobler	Lemniscaat	0	24_009	2	2	Bird	5	Bird spec.	5	99	99	99	2	1	1	99	0	1	0	1	0	0
	024	Antonia	2016	Anke de Vries	Piet Grobler	Lemniscaat	0	24_010	2	2	Bird	5	Bird spec.	5	99	99	99	2	1	1	99	0	1	0	1	1	0
	024	Antonia	2016	Anke de Vries	Piet Grobler	Lemniscaat	0	24_011	2	2	Bird	5	Bird spec.	5	99	99	99	2	1	1	99	0	1	0	1	1	0
	024	Antonia	2016	Anke de Vries	Piet Grobler	Lemniscaat	0	24_012	2	2	Bird	5	Bird spec.	5	99	99	99	2	1	1	99	0	1	0	1	0	0
	024	Antonia	2016	Anke de Vries	Piet Grobler	Lemniscaat	0	24_013	2	2	Bird	5	Bird spec.	5	99	99	99	2	1	1	99	0	1	0	1	0	0
	024	Antonia	2016	Anke de Vries	Piet Grobler	Lemniscaat	0	24_014	3	1	0	0	Squirrel spec.	3	99	Sciuridae	Rodentia	1	1	1	99	0	1	0	1	1	0
	024	Antonia	2016	Anke de Vries	Piet Grobler	Lemniscaat	0	24_015	2	2	Bird	5	Bird spec.	5	99	99	99	2	1	1	99	0	1	0	1	1	0
	024	Antonia	2016	Anke de Vries	Piet Grobler	Lemniscaat	0	24_016	3	1	0	0	Butterfly spec.	4	99	99	Lepidoptera	8	2	1	99	0	1	0	1	0	0
	024	Antonia	2016	Anke de Vries	Piet Grobler	Lemniscaat	0	24_017	3	1	0	0	Insect spec.	5	99	99	99	8	2	1	99	0	0	0	0	0	0
	024	Antonia	2016	Anke de Vries	Piet Grobler	Lemniscaat	0	24_018	3	1	0	0	Butterfly spec.	4	99	99	Lepidoptera	8	2	1	99	0	1	0	1	0	0
	024	Antonia	2016	Anke de Vries	Piet Grobler	Lemniscaat	0	24_019	2	2	Bird	5	Bird spec.	5	99	99	99	2	1	1	99	0	1	0	1	1	0
	024	Antonia	2016	Anke de Vries	Piet Grobler	Lemniscaat	0	24_020	3	1	0	0	Butterfly spec.	4	99	99	Lepidoptera	8	2	1	99	0	0	0	0	0	0
	024	Antonia	2016	Anke de Vries	Piet Grobler	Lemniscaat	0	24_021	3	1	0	0	Butterfly spec.	4	99	99	Lepidoptera	8	2	1	99	0	0	0	0	0	0
	025	De kusjeskrokodil	2016	Jozua Douglas	Loes Riphagen	De Fontein	0	25_001	3	2	Buffalo	3	Buffalo spec.	3	99	Bovidae	Cetartiodactyla	1	1	1	99	0	0	0	0	0	1	Depiction on book cover
	025	De kusjeskrokodil	2016	Jozua Douglas	Loes Riphagen	De Fontein	0	25_002	3	1	0	0	Elephant spec.	3	99	Elephantidae	Proboscidea	1	1	1	2	0	0	0	0	0	1	Toy
	025	De kusjeskrokodil	2016	Jozua Douglas	Loes Riphagen	De Fontein	0	25_003	3	2	Bear	3	Brown bear	1	Ursus arctos	Ursidae	Carnivora	1	1	1	2	0	0	0	0	0	1	Teddy bear
	025	De kusjeskrokodil	2016	Jozua Douglas	Loes Riphagen	De Fontein	0	25_004	3	1	0	0	Crocodilian spec.	4	99	99	Crocodilia	3	1	1	2	0	1	0	1	1	1	Drawing/Poster on wall
	025	De kusjeskrokodil	2016	Jozua Douglas	Loes Riphagen	De Fontein	0	25_005	3	2	Lion	1	Lion	1	Panthera leo	Felidae	Carnivora	1	1	1	2	0	1	0	1	0	1	Drawing/Poster on wall
	025	De kusjeskrokodil	2016	Jozua Douglas	Loes Riphagen	De Fontein	0	25_006	3	1	0	0	Butterfly spec.	4	99	99	Lepidoptera	8	2	1	99	0	0	0	0	0	1	Poster image
	025	De kusjeskrokodil	2016	Jozua Douglas	Loes Riphagen	De Fontein	0	25_007	3	1	0	0	Giraffe spec.	2	99	Giraffidae	Cetartiodactyla	1	1	1	2	0	1	0	1	0	1	Poster image
	025	De kusjeskrokodil	2016	Jozua Douglas	Loes Riphagen	De Fontein	0	25_008	3	1	0	0	Bony fish spec.	5	99	99	99	5	1	1	99	0	0	0	0	0	1	Poster image
	025	De kusjeskrokodil	2016	Jozua Douglas	Loes Riphagen	De Fontein	0	25_009	3	1	0	0	Bird spec.	5	99	99	99	2	1	1	99	0	0	0	0	0	1	Poster image
	025	De kusjeskrokodil	2016	Jozua Douglas	Loes Riphagen	De Fontein	0	25_010	3	1	0	0	Snake spec.	4	99	99	Squamata	3	1	1	2	0	0	0	0	0	1	Poster image
	025	De kusjeskrokodil	2016	Jozua Douglas	Loes Riphagen	De Fontein	0	25_011	2	2	Pig	1	Pig	1	Sus scrofa domesticus	Suidae	Cetartiodactyla	1	1	1	5	1	1	0	1	1	0
	025	De kusjeskrokodil	2016	Jozua Douglas	Loes Riphagen	De Fontein	0	25_012	3	1	0	0	Spider spec.	4	99	99	Araneae	9	2	1	99	0	0	0	0	0	0
	025	De kusjeskrokodil	2016	Jozua Douglas	Loes Riphagen	De Fontein	0	25_013	2	2	Tiger	1	Tiger	1	Panthera tigris	Felidae	Carnivora	1	1	1	2	0	1	0	1	1	0
	025	De kusjeskrokodil	2016	Jozua Douglas	Loes Riphagen	De Fontein	0	25_014	3	1	0	0	Fly spec.	4	99	99	Diptera	8	2	1	99	0	0	0	0	0	0
	025	De kusjeskrokodil	2016	Jozua Douglas	Loes Riphagen	De Fontein	0	25_015	3	2	Tiger	1	Tiger	1	Panthera tigris	Felidae	Carnivora	1	1	1	2	0	1	0	1	0	1	Cuddly toy
	025	De kusjeskrokodil	2016	Jozua Douglas	Loes Riphagen	De Fontein	0	25_016	3	1	0	0	Theropoda	4	99	99	Saurischia	6	1	0	98	98	1	0	1	1	1
	025	De kusjeskrokodil	2016	Jozua Douglas	Loes Riphagen	De Fontein	0	25_017	3	1	0	0	Rabbit spec.	3	99	Leporidae	Lagomorpha	1	1	1	99	99	1	0	1	0	1	Cuddly toy
	025	De kusjeskrokodil	2016	Jozua Douglas	Loes Riphagen	De Fontein	0	25_018	2	2	Buffalo	3	Buffalo spec.	3	99	Bovidae	Cetartiodactyla	1	1	1	99	0	1	0	1	1	0
	025	De kusjeskrokodil	2016	Jozua Douglas	Loes Riphagen	De Fontein	0	25_019	3	1	0	0	Penguin spec.	3	99	Spheniscidae	Sphenisciformes	2	1	1	2	0	0	0	0	0	1	Drawing
	025	De kusjeskrokodil	2016	Jozua Douglas	Loes Riphagen	De Fontein	0	25_020	2	2	Lion	1	Lion	1	Panthera leo	Felidae	Carnivora	1	1	1	2	0	1	0	1	1	0
	025	De kusjeskrokodil	2016	Jozua Douglas	Loes Riphagen	De Fontein	0	25_021	2	2	Crocodile	3	Crocodile spec.	3	99	Crocodylidae	Crocodilia	3	1	1	2	0	1	0	1	1	0
	026	Alberts Boom	2016	Jenni Desmond	Jenni Desmond	Lemniscaat	1	26_001	1	1	0	0	Brown bear	1	Ursus arctos	Ursidae	Carnivora	1	1	1	2	0	1	0	1	1	0		Is called 'Albert'
	026	Alberts Boom	2017	Jenni Desmond	Jenni Desmond	Lemniscaat	1	26_002	2	2	Rabbit	3	Rabbit spec.	3	99	Leporidae	Lagomorpha	1	1	1	99	99	1	0	1	1	0
	026	Alberts Boom	2017	Jenni Desmond	Jenni Desmond	Lemniscaat	1	26_003	2	2	Caribou	1	Reindeer	1	Rangifer tarandus	Cervidae	Cetartiodactyla	1	1	1	2	0	1	0	1	1	0
	026	Alberts Boom	2017	Jenni Desmond	Jenni Desmond	Lemniscaat	1	26_004	2	2	Squirrel	3	Red squirrel	1	Sciurus vulgaris	Sciuridae	Rodentia	1	1	1	1	0	1	0	0	1	0
	026	Alberts Boom	2017	Jenni Desmond	Jenni Desmond	Lemniscaat	1	26_005	2	2	Owl	4	True owl spec.	3	99	Strigidae	Strigiformes	2	1	1	99	0	1	0	1	1	0
	026	Alberts Boom	2017	Jenni Desmond	Jenni Desmond	Lemniscaat	1	26_006	3	2	Caribou	1	Reindeer	1	Rangifer tarandus	Cervidae	Cetartiodactyla	1	1	1	2	0	0	0	0	0	0
	026	Alberts Boom	2017	Jenni Desmond	Jenni Desmond	Lemniscaat	1	26_007	3	1	0	0	Mouse spec.	3	99	Muridae	Rodentia	1	1	1	99	99	0	0	0	0	0
	027	Ik ben bij de dinosaurussen geweest	2016	Edward van de Vendel	Floor de Goede	Querido	0	27_001	3	1	0	0	Ceratopsidae spec.	3	99	Ceratopsidae	Ornitischia	6	1	0	98	98	0	0	0	0	1	Cuddly toy
	027	Ik ben bij de dinosaurussen geweest	2016	Edward van de Vendel	Floor de Goede	Querido	0	27_002	3	1	0	0	Sauropoda spec.	4	99	99	Saurischia	6	1	0	98	98	0	0	0	0	1	Portrayal on clothing
	027	Ik ben bij de dinosaurussen geweest	2016	Edward van de Vendel	Floor de Goede	Querido	0	27_003	3	1	0	0	Tyrannosauridae spec.	3	99	Tyrannosauridae	Saurischia	6	1	0	98	98	0	0	0	0	1	Portrayal on clothing
	027	Ik ben bij de dinosaurussen geweest	2016	Edward van de Vendel	Floor de Goede	Querido	0	27_004	3	1	0	0	Dromaeosauridae spec.	3	99	Dromaeosauridae	Saurischia	6	1	0	98	98	0	0	0	0	1	Portrayal on clothing
	027	Ik ben bij de dinosaurussen geweest	2016	Edward van de Vendel	Floor de Goede	Querido	0	27_005	3	1	0	0	Parasaurolophus walkeri	1	Parasaurolophus walkeri	Hadrosauridae	Ornitischia	6	1	0	98	98	0	0	0	0	1	Portrayal on clothing
	027	Ik ben bij de dinosaurussen geweest	2016	Edward van de Vendel	Floor de Goede	Querido	0	27_006	3	2	Dinosaur	5	Archaeopteryx lithographica	1	Archaeopteryx lithographica	Archaeopterygidae	Saurischia	6	1	0	98	98	0	0	0	0	0
	027	Ik ben bij de dinosaurussen geweest	2016	Edward van de Vendel	Floor de Goede	Querido	0	27_007	3	2	Dinosaur	5	Compsognathidae spec.	3	99	Compsognathidae	Saurischia	6	1	0	98	98	0	0	0	0	0
	027	Ik ben bij de dinosaurussen geweest	2016	Edward van de Vendel	Floor de Goede	Querido	0	27_008	3	2	Dinosaur	5	Maniraptora spec.	4	99	99	Saurischia	6	1	0	98	98	0	0	0	0	0
	027	Ik ben bij de dinosaurussen geweest	2016	Edward van de Vendel	Floor de Goede	Querido	0	27_009	3	2	Dinosaur	5	Parasaurolophus walkeri	1	Parasaurolophus walkeri	Hadrosauridae	Ornitischia	6	1	0	98	98	0	0	0	0	0
	027	Ik ben bij de dinosaurussen geweest	2016	Edward van de Vendel	Floor de Goede	Querido	0	27_010	3	2	Dinosaur	5	Edmontosaurus annectens	1	Edmontosaurus annectens	Hadrosauridae	Ornitischia	6	1	0	98	98	0	0	0	0	0
	027	Ik ben bij de dinosaurussen geweest	2016	Edward van de Vendel	Floor de Goede	Querido	0	27_011	3	2	Dinosaur	5	Maniraptora spec.	4	99	99	Saurischia	6	1	0	98	98	0	0	0	0	0
	027	Ik ben bij de dinosaurussen geweest	2016	Edward van de Vendel	Floor de Goede	Querido	0	27_012	2	2	Fruitadens	2	Fruitadens spec.	2	99	Heterodontosauridae	Ornitischia	6	1	0	98	98	1	0	1	1	0
	027	Ik ben bij de dinosaurussen geweest	2016	Edward van de Vendel	Floor de Goede	Querido	0	27_013	2	2	Triceraptops	2	Triceratops horridus	1	Triceratops horridus	Ceratopsidae	Ornitischia	6	1	0	98	98	1	0	1	0	0
	027	Ik ben bij de dinosaurussen geweest	2016	Edward van de Vendel	Floor de Goede	Querido	0	27_014	2	2	Dinosaur	5	Maniraptora spec.	4	99	99	Saurischia	6	1	0	98	98	0	0	0	0	0
	027	Ik ben bij de dinosaurussen geweest	2016	Edward van de Vendel	Floor de Goede	Querido	0	27_015	2	2	Dinosaur	5	Edmontosaurus annectens	1	Edmontosaurus annectens	Hadrosauridae	Ornitischia	6	1	0	98	98	1	0	1	0	0
	027	Ik ben bij de dinosaurussen geweest	2016	Edward van de Vendel	Floor de Goede	Querido	0	27_016	2	2	Dinosaur	5	Camarasaurus spec.	2	99	"Camarasauridae"	Saurischia	6	1	0	98	98	0	0	0	0	0
	027	Ik ben bij de dinosaurussen geweest	2016	Edward van de Vendel	Floor de Goede	Querido	0	27_017	2	2	Dinosaur	5	Diplodocidae spec.	3	99	Diplodocidae	Saurischia	6	1	0	98	98	0	0	0	0	0
	027	Ik ben bij de dinosaurussen geweest	2016	Edward van de Vendel	Floor de Goede	Querido	0	27_018	2	2	Stegosaurus	2	Stegosaurus spec.	2	99	Stegosauridae	Ornitischia	6	1	0	98	98	0	0	0	0	0
	027	Ik ben bij de dinosaurussen geweest	2016	Edward van de Vendel	Floor de Goede	Querido	0	27_019	3	2	Dinosaur	5	Pachycephalosaurus spec.	2	99	Pachycephalosauridae	Ornitischia	6	1	0	98	98	0	0	0	0	0
	027	Ik ben bij de dinosaurussen geweest	2016	Edward van de Vendel	Floor de Goede	Querido	0	27_020	2	2	Velociraptor	2	Velociraptor spec.	2	99	Dromaeosauridae	Saurischia	6	1	0	98	98	1	1	1	1	0
	028	Mijn potje	2016	Anita Bijsterbosch	Anita Bijsterbosch	Clavis	0	28_001	3	1	0	0	Rabbit/hare spec.	3	99	Leporidae	Lagomorpha	1	1	1	99	99	0	0	0	0	1	Depiction on food bowl
	028	Mijn potje	2016	Anita Bijsterbosch	Anita Bijsterbosch	Clavis	0	28_002	1	2	Dog	1	Dog	1	Canis familiaris	Canidae	Carnivora	1	1	1	5	1	1	0	1	0	0
	028	Mijn potje	2016	Anita Bijsterbosch	Anita Bijsterbosch	Clavis	0	28_003	1	2	Bear	3	Brown bear	1	Ursus arctos	Ursidae	Carnivora	1	1	1	2	0	1	0	1	1	0
	028	Mijn potje	2016	Anita Bijsterbosch	Anita Bijsterbosch	Clavis	0	28_004	3	1	0	0	Butterfly spec.	4	99	99	Lepidoptera	8	2	1	99	0	1	0	1	0	0
	028	Mijn potje	2016	Anita Bijsterbosch	Anita Bijsterbosch	Clavis	0	28_005	1	2	Cat	1	Cat	1	Felis catus	Felidae	Carnivora	1	1	1	5	1	0	0	0	0	0
	028	Mijn potje	2016	Anita Bijsterbosch	Anita Bijsterbosch	Clavis	0	28_006	1	2	Elephant	3	Elephant spec.	3	99	Elephantidae	Proboscidea	1	1	1	2	0	1	0	1	1	0
	028	Mijn potje	2016	Anita Bijsterbosch	Anita Bijsterbosch	Clavis	0	28_007	1	2	Sea lion	3	Sea lion spec.	3	99	Otariidae	Carnivora	1	1	1	2	0	1	0	1	1	0
	028	Mijn potje	2016	Anita Bijsterbosch	Anita Bijsterbosch	Clavis	0	28_008	1	2	Gull ('Zeemeeuw')	3	Gull spec.	3	99	Laridae	Charadriiformes	2	1	1	99	0	1	0	1	0	0
	028	Mijn potje	2016	Anita Bijsterbosch	Anita Bijsterbosch	Clavis	0	28_009	1	2	Anteater	4	Anteater spec.	3	99	Myrmecophagidae	Pilosa	1	1	1	2	0	1	0	1	1	0
	028	Mijn potje	2016	Anita Bijsterbosch	Anita Bijsterbosch	Clavis	0	28_010	3	1	0	0	Butterfly spec.	4	99	99	Lepidoptera	8	2	1	99	0	1	0	1	0	0
	028	Mijn potje	2016	Anita Bijsterbosch	Anita Bijsterbosch	Clavis	0	28_011	3	1	0	0	Hymenoptera spec.	4	99	99	Hymenoptera	8	2	1	99	99	1	0	1	0	0
	028	Mijn potje	2016	Anita Bijsterbosch	Anita Bijsterbosch	Clavis	0	28_012	1	2	Crab	4	Crab spec.	4	99	99	Decapoda	10	2	1	99	0	1	0	1	0	0
	028	Mijn potje	2016	Anita Bijsterbosch	Anita Bijsterbosch	Clavis	0	28_013	3	1	0	0	Butterfly spec.	4	99	99	Lepidoptera	8	2	1	99	0	1	0	1	0	0
	028	Mijn potje	2016	Anita Bijsterbosch	Anita Bijsterbosch	Clavis	0	28_014	3	1	0	0	Ladybird spec.	3	99	Coccinellidae	Coleoptera	8	2	1	99	0	1	0	1	0	0
	028	Mijn potje	2016	Anita Bijsterbosch	Anita Bijsterbosch	Clavis	0	28_015	1	2	Rhinoceros	3	Rhinoceros spec.	3	99	Rhinocerotidae	Perissodactyla	1	1	1	2	0	1	0	1	1	0
	028	Mijn potje	2016	Anita Bijsterbosch	Anita Bijsterbosch	Clavis	0	28_016	1	2	Hare	2	Hare spec.	2	99	Leporidae	Lagomorpha	1	1	1	99	0	1	0	1	1	0
	029	Mmm… een taart!	2016	Susanne Strasser	Susanne Strasser	Hoogland & Van Klaveren	0	29_001	3	1	0	0	Bird spec.	5	99	99	99	2	1	1	99	0	0	0	0	0	0
	029	Mmm… een taart!	2016	Susanne Strasser	Susanne Strasser	Hoogland & Van Klaveren	0	29_002	1	2	Bear	3	Brown bear	1	Ursus arctos	Ursidae	Carnivora	1	1	1	2	0	1	0	1	1	0
	029	Mmm… een taart!	2016	Susanne Strasser	Susanne Strasser	Hoogland & Van Klaveren	0	29_003	1	2	Pig	1	Pig	1	Sus scrofa domesticus	Suidae	Cetartiodactyla	1	1	1	5	1	1	0	1	0	0
	029	Mmm… een taart!	2016	Susanne Strasser	Susanne Strasser	Hoogland & Van Klaveren	0	29_004	1	2	Dog	1	Dog	1	Canis familiaris	Canidae	Carnivora	1	1	1	5	1	1	0	1	0	0
	029	Mmm… een taart!	2016	Susanne Strasser	Susanne Strasser	Hoogland & Van Klaveren	0	29_005	1	2	Hare	2	Hare spec.	2	99	Leporidae	Lagomorpha	1	1	1	99	0	1	0	1	1	0
	029	Mmm… een taart!	2016	Susanne Strasser	Susanne Strasser	Hoogland & Van Klaveren	0	29_006	1	2	Chicken	1	Chicken	1	Gallus gallus	Phasianidae	Galliformes	2	1	1	5	1	1	0	0	1	0
	029	Mmm… een taart!	2016	Susanne Strasser	Susanne Strasser	Hoogland & Van Klaveren	0	29_007	1	2	Frog	4	Frog spec.	4	99	99	Anura	4	1	1	99	0	1	0	1	1	0
	030	Nog even mijn haartjes wassen	2016	Jörg Mühle	Jörg Mühle	Gottmer	1	30_001	1	2	Rabbit	1	European rabbit	1	Oryctolagus cuniculus	Leporidae	Lagomorpha	1	1	1	1	1	1	1	1	1	0
	031	De kleine walvis	2015	Benji Davies	Benji Davies	Luitingh-Sijthoff	1	31_001	3	2	Cat	1	Cat	1	Felis catus	Felidae	Carnivora	1	1	1	5	1	0	0	0	0	0
	031	De kleine walvis	2015	Benji Davies	Benji Davies	Luitingh-Sijthoff	1	31_002	3	1	0	0	Crab spec.	4	99	99	Decapoda	10	2	1	99	0	0	0	0	0	0
	031	De kleine walvis	2015	Benji Davies	Benji Davies	Luitingh-Sijthoff	1	31_003	3	1	0	0	Gull spec.	3	99	Laridae	Charadriiformes	2	1	1	99	0	0	0	0	0	0
	031	De kleine walvis	2015	Benji Davies	Benji Davies	Luitingh-Sijthoff	1	31_004	2	2	Whale	4	Whale spec.	4	99	99	Cetartiodactyla	1	1	1	99	0	0	0	0	0	0
	031	De kleine walvis	2015	Benji Davies	Benji Davies	Luitingh-Sijthoff	1	31_005	3	1	0	0	Chicken	1	Gallus gallus	Phasianidae	Galliformes	2	1	1	5	1	0	0	0	0	1	Wind vane
	031	De kleine walvis	2015	Benji Davies	Benji Davies	Luitingh-Sijthoff	1	31_006	3	1	0	0	Starfish spec.	5	99	99	99	15	2	1	99	0	0	0	0	0	0
	031	De kleine walvis	2015	Benji Davies	Benji Davies	Luitingh-Sijthoff	1	31_010	3	1	0	0	Bony fish spec.	5	99	99	99	5	1	1	99	0	0	0	0	0	0
	031	De kleine walvis	2015	Benji Davies	Benji Davies	Luitingh-Sijthoff	1	31_011	3	1	0	0	Bony fish spec.	5	99	99	99	5	1	1	99	0	0	0	0	0	1	Drawing
	031	De kleine walvis	2015	Benji Davies	Benji Davies	Luitingh-Sijthoff	1	31_012	3	1	0	0	Bony fish spec.	5	99	99	99	5	1	1	99	0	0	0	0	0	1	Drawing
	031	De kleine walvis	2015	Benji Davies	Benji Davies	Luitingh-Sijthoff	1	31_013	3	1	0	0	Bony fish spec.	5	99	99	99	5	1	1	99	0	0	0	0	0	1	Drawing
	031	De kleine walvis	2015	Benji Davies	Benji Davies	Luitingh-Sijthoff	1	31_014	3	1	0	0	Bony fish spec.	5	99	99	99	5	1	1	99	0	0	0	0	0	1	Drawing
	031	De kleine walvis	2015	Benji Davies	Benji Davies	Luitingh-Sijthoff	1	31_015	3	1	0	0	Whale spec.	4	99	99	Cetartiodactyla	1	1	1	99	0	0	0	0	0	1	Drawing
	031	De kleine walvis	2015	Benji Davies	Benji Davies	Luitingh-Sijthoff	1	31_016	3	2	Whale	4	Whale spec.	4	99	99	Cetartiodactyla	1	1	1	99	0	0	0	0	0	0
	032	Berre is bijna jarig	2015	Annemie Berebrouckx	Annemie Berebrouckx	De Eenhoorn	1	32_001	1	1	0	0	Mallard	1	Anas platyrhynchos	Anatidae	Anseriformes	2	1	1	1	1	1	1	1	1	0		Is called 'Fleur'
	032	Berre is bijna jarig	2015	Annemie Berebrouckx	Annemie Berebrouckx	De Eenhoorn	1	32_002	2	1	0	0	Brown bear	1	Ursus arctos	Ursidae	Carnivora	1	1	1	2	0	1	1	1	1	0		Is called 'Berre'
	032	Berre is bijna jarig	2015	Annemie Berebrouckx	Annemie Berebrouckx	De Eenhoorn	1	32_003	3	1	0	0	Bird spec.	5	99	99	99	2	1	1	99	99	1	1	0	0	1	Painting
	032	Berre is bijna jarig	2015	Annemie Berebrouckx	Annemie Berebrouckx	De Eenhoorn	1	32_004	3	1	0	0	Bird spec.	5	99	99	99	2	1	1	99	99	0	0	0	0	1	Painting
	032	Berre is bijna jarig	2015	Annemie Berebrouckx	Annemie Berebrouckx	De Eenhoorn	1	32_005	3	1	0	0	Mallard	1	Anas platyrhynchos	Anatidae	Anseriformes	2	1	1	1	1	0	0	0	0	1	Painting
	032	Berre is bijna jarig	2015	Annemie Berebrouckx	Annemie Berebrouckx	De Eenhoorn	1	32_006	2	1	0	0	Dog	1	Canis familiaris	Canidae	Carnivora	1	1	1	5	1	1	1	1	1	0		Is called 'Louis'
	032	Berre is bijna jarig	2015	Annemie Berebrouckx	Annemie Berebrouckx	De Eenhoorn	1	32_007	2	1	0	0	Otter spec.	3	99	Mustelidae	Carnivora	1	1	1	99	0	1	1	1	1	0		Is called 'Otto'
	032	Berre is bijna jarig	2015	Annemie Berebrouckx	Annemie Berebrouckx	De Eenhoorn	1	32_008	2	1	0	0	Chicken	1	Gallus gallus	Phasianidae	Galliformes	2	1	1	5	1	1	1	1	1	0
	032	Berre is bijna jarig	2015	Annemie Berebrouckx	Annemie Berebrouckx	De Eenhoorn	1	32_009	2	1	0	0	Sheep	1	Ovis aries	Bovidae	Cetartiodactyla	1	1	1	5	1	1	1	1	1	0		Is called 'Anna'
	032	Berre is bijna jarig	2015	Annemie Berebrouckx	Annemie Berebrouckx	De Eenhoorn	1	32_010	2	1	0	0	Eurasian blackbird	1	Turdus merula	Turdidae	Passeriformes	2	1	1	1	0	1	1	1	1	0
	032	Berre is bijna jarig	2015	Annemie Berebrouckx	Annemie Berebrouckx	De Eenhoorn	1	32_011	3	2	Duck	3	Duck spec.	3	99	Anatidae	Anseriformes	2	1	1	99	99	0	0	0	0	1	Rubber duck
	033	Buurman Brombeer	2015	Ciara Flood	Ciara Flood	De Fontein	1	33_001	3	1	0	0	House mouse	1	Mus musculus	Muridae	Rodentia	1	1	1	1	1	1	0	1	1	0
	033	Buurman Brombeer	2015	Ciara Flood	Ciara Flood	De Fontein	1	33_002	1	2	Bear	3	Brown bear	1	Ursus arctos	Ursidae	Carnivora	1	1	1	2	0	1	1	1	1	0
	033	Buurman Brombeer	2015	Ciara Flood	Ciara Flood	De Fontein	1	33_003	2	2	Rabbit	1	European rabbit	1	Oryctolagus cuniculus	Leporidae	Lagomorpha	1	1	1	1	1	1	1	1	1	0
	033	Buurman Brombeer	2015	Ciara Flood	Ciara Flood	De Fontein	1	33_004	3	1	0	0	Honey bee	1	Apis mellifera	Apidae	Hymenoptera	8	2	1	1	1	0	0	0	0	0
	033	Buurman Brombeer	2015	Ciara Flood	Ciara Flood	De Fontein	1	33_005	3	1	0	0	Brown bear	1	Ursus arctos	Ursidae	Carnivora	1	1	1	2	0	0	0	0	0	1	Painting
	033	Buurman Brombeer	2015	Ciara Flood	Ciara Flood	De Fontein	1	33_006	3	1	0	0	Cow	1	Bos taurus	Bovidae	Cetartiodactyla	1	1	1	5	1	0	0	0	0	1	Depiction on milk bottle
	033	Buurman Brombeer	2015	Ciara Flood	Ciara Flood	De Fontein	1	33_007	3	1	0	0	Honey bee	1	Apis mellifera	Apidae	Hymenoptera	8	2	1	1	1	1	0	1	0	1	Depiction on tea cup
	033	Buurman Brombeer	2015	Ciara Flood	Ciara Flood	De Fontein	1	33_008	3	1	0	0	True owl spec.	3	99	Strigidae	Strigiformes	2	1	1	99	0	0	0	0	0	1	Decorative figurine
	033	Buurman Brombeer	2015	Ciara Flood	Ciara Flood	De Fontein	1	33_009	3	2	Rabbit	1	European rabbit	1	Oryctolagus cuniculus	Leporidae	Lagomorpha	1	1	1	1	1	1	0	0	1	1	Painting
	034	Hé, wie zit er op de wc?	2015	Harmen van Straaten	Harmen van Straaten	Leopold	0	034_001	3	1	0	0	Dog	1	Canis familiaris	Canidae	Carnivora	1	1	1	5	1	0	0	0	0	0
	034	Hé, wie zit er op de wc?	2015	Harmen van Straaten	Harmen van Straaten	Leopold	0	034_002	3	1	0	0	Penguin spec.	3	99	Spheniscidae	Sphenisciformes	2	1	1	2	0	0	0	0	0	1	Poster image
	034	Hé, wie zit er op de wc?	2015	Harmen van Straaten	Harmen van Straaten	Leopold	0	034_003	3	1	0	0	Cat	1	Felis catus	Felidae	Carnivora	1	1	1	5	1	1	0	1	0	0
	034	Hé, wie zit er op de wc?	2015	Harmen van Straaten	Harmen van Straaten	Leopold	0	034_004	3	1	0	0	Brown bear	1	Ursus arctos	Ursidae	Carnivora	1	1	1	2	0	0	0	0	0	1	Teddy bear
	034	Hé, wie zit er op de wc?	2015	Harmen van Straaten	Harmen van Straaten	Leopold	0	034_005	3	1	0	0	Insect spec.	5	99	99	99	8	2	1	99	0	1	0	1	0	1	Painting
	034	Hé, wie zit er op de wc?	2015	Harmen van Straaten	Harmen van Straaten	Leopold	0	034_006	1	2	Bear	3	Brown bear	1	Ursus arctos	Ursidae	Carnivora	1	1	1	2	0	1	1	1	1	0
	034	Hé, wie zit er op de wc?	2015	Harmen van Straaten	Harmen van Straaten	Leopold	0	034_007	1	2	Pig	1	Pig	1	Sus scrofa domesticus	Suidae	Cetartiodactyla	1	1	1	5	1	1	0	1	1	0
	034	Hé, wie zit er op de wc?	2015	Harmen van Straaten	Harmen van Straaten	Leopold	0	034_008	1	2	Elephant	3	Elephant spec.	3	99	Elephantidae	Proboscidea	1	1	1	2	0	1	0	1	1	0
	034	Hé, wie zit er op de wc?	2015	Harmen van Straaten	Harmen van Straaten	Leopold	0	034_009	1	2	Tiger	1	Tiger	1	Panthera tigris	Felidae	Carnivora	1	1	1	2	0	1	0	1	1	0
	034	Hé, wie zit er op de wc?	2015	Harmen van Straaten	Harmen van Straaten	Leopold	0	034_010	1	2	Monkey	4	Monkey spec.	4	99	99	Primates	1	1	1	2	0	1	1	1	1	0
	034	Hé, wie zit er op de wc?	2015	Harmen van Straaten	Harmen van Straaten	Leopold	0	034_011	1	2	Giraffe	2	Giraffe spec.	2	99	Giraffidae	Cetartiodactyla	1	1	1	2	0	1	0	1	1	0
	034	Hé, wie zit er op de wc?	2015	Harmen van Straaten	Harmen van Straaten	Leopold	0	034_012	1	2	Penguin	3	Penguin spec.	3	99	Spheniscidae	Sphenisciformes	2	1	1	2	0	1	0	1	1	0
	034	Hé, wie zit er op de wc?	2015	Harmen van Straaten	Harmen van Straaten	Leopold	0	034_013	3	1	0	0	Pig	1	Sus scrofa domesticus	Suidae	Cetartiodactyla	1	1	1	5	1	1	1	0	1	1	Cuddly toy
	034	Hé, wie zit er op de wc?	2015	Harmen van Straaten	Harmen van Straaten	Leopold	0	034_014	3	1	0	0	Rabbit/hare spec.	3	99	Leporidae	Lagomorpha	1	1	1	99	99	0	0	0	0	1	Depiction on cover book
	036	Klein Geitje kan alles	2015	Yvonne Jagtenberg	Yvonne Jagtenberg	Leopold	0	36_001	3	2	Goat	1	Goat	1	Capra aegagrus hircus	Bovidae	Cetartiodactyla	1	1	1	5	1	1	0	1	0	0
	036	Klein Geitje kan alles	2015	Yvonne Jagtenberg	Yvonne Jagtenberg	Leopold	0	36_002	1	2	Goat	1	Goat	1	Capra aegagrus hircus	Bovidae	Cetartiodactyla	1	1	1	5	1	1	0	1	0	0
	036	Klein Geitje kan alles	2015	Yvonne Jagtenberg	Yvonne Jagtenberg	Leopold	0	36_004	2	2	Goat	1	Goat	1	Capra aegagrus hircus	Bovidae	Cetartiodactyla	1	1	1	5	1	1	0	1	0	0
	036	Klein Geitje kan alles	2015	Yvonne Jagtenberg	Yvonne Jagtenberg	Leopold	0	36_005	3	1	0	0	Bird spec.	5	99	99	99	2	1	1	99	0	0	0	0	0	0
	037	Kleine blauwe truck	2015	Alice Schertle	Jill Mcelmurry	Gottmer	2	37_001	3	1	0	0	Bird spec.	5	99	99	99	2	1	1	99	0	0	0	0	0	0
	037	Kleine blauwe truck	2015	Alice Schertle	Jill Mcelmurry	Gottmer	2	37_002	2	2	Toad	4	Toad spec.	4	99	99	Anura	4	1	1	99	0	1	0	1	1	0
	037	Kleine blauwe truck	2015	Alice Schertle	Jill Mcelmurry	Gottmer	2	37_003	3	1	0	0	Insect spec.	5	99	99	99	8	2	1	99	0	0	0	0	0	0
	037	Kleine blauwe truck	2015	Alice Schertle	Jill Mcelmurry	Gottmer	2	37_004	2	2	Cow	1	Cow	1	Bos taurus	Bovidae	Cetartiodactyla	1	1	1	5	1	1	0	1	1	0
	037	Kleine blauwe truck	2015	Alice Schertle	Jill Mcelmurry	Gottmer	2	37_005	2	2	Sheep	1	Sheep	1	Ovis aries	Bovidae	Cetartiodactyla	1	1	1	5	1	1	0	1	1	0
	037	Kleine blauwe truck	2015	Alice Schertle	Jill Mcelmurry	Gottmer	2	37_006	3	1	0	0	Raccoon	1	Procyon lotor	Procyonidae	Carnivora	1	1	1	2	0	0	0	0	0	0
	037	Kleine blauwe truck	2015	Alice Schertle	Jill Mcelmurry	Gottmer	2	37_007	2	2	Pig	1	Pig	1	Sus scrofa domesticus	Suidae	Cetartiodactyla	1	1	1	5	1	1	0	1	1	0
	037	Kleine blauwe truck	2015	Alice Schertle	Jill Mcelmurry	Gottmer	2	37_008	3	1	0	0	Eastern gray squirrel	1	Sciurus carolinensis	Sciuridae	Rodentia	1	1	1	2	0	0	0	0	0	0
	037	Kleine blauwe truck	2015	Alice Schertle	Jill Mcelmurry	Gottmer	2	37_009	2	2	Horse	1	Horse	1	Equus ferus caballus	Equidae	Perissodactyla	1	1	1	5	1	1	0	1	1	0
	037	Kleine blauwe truck	2015	Alice Schertle	Jill Mcelmurry	Gottmer	2	37_010	2	2	Goat	1	Goat	1	Capra aegagrus hircus	Bovidae	Cetartiodactyla	1	1	1	5	1	1	0	1	1	0
	037	Kleine blauwe truck	2015	Alice Schertle	Jill Mcelmurry	Gottmer	2	37_011	2	2	Chicken	1	Chicken	1	Gallus gallus	Phasianidae	Galliformes	2	1	1	5	1	1	0	0	1	0
	037	Kleine blauwe truck	2015	Alice Schertle	Jill Mcelmurry	Gottmer	2	37_012	2	2	Duck	3	Mallard	1	Anas platyrhynchos	Anatidae	Anseriformes	2	1	1	1	1	1	0	1	1	0
	038	Kom uit die kraan!	2015	Tjibbe Veldkamp	Alice Hoogstad	Lemniscaat	0	038_001	3	1	0	0	Bird spec.	5	99	99	99	2	1	1	99	0	0	0	0	0	0
	038	Kom uit die kraan!	2015	Tjibbe Veldkamp	Alice Hoogstad	Lemniscaat	0	038_002	3	1	0	0	Cat	1	Felis catus	Felidae	Carnivora	1	1	1	5	1	0	0	0	0	0
	038	Kom uit die kraan!	2015	Tjibbe Veldkamp	Alice Hoogstad	Lemniscaat	0	038_003	3	1	0	0	Dog	1	Canis familiaris	Canidae	Carnivora	1	1	1	5	1	0	0	0	0	0
	038	Kom uit die kraan!	2015	Tjibbe Veldkamp	Alice Hoogstad	Lemniscaat	0	038_004	3	1	0	0	Bird spec.	5	99	99	99	2	1	1	99	99	0	0	0	0	0
	038	Kom uit die kraan!	2015	Tjibbe Veldkamp	Alice Hoogstad	Lemniscaat	0	038_005	3	1	0	0	Bird spec.	5	99	99	99	2	1	1	99	0	0	0	0	0	0
	039	Lente, zomer, herfst, winter	2015	Pat Hegarty	Britta Teckentrup	Veltman	1	39_001	2	2	Owl	4	True owl spec.	3	99	Strigidae	Strigiformes	2	1	1	99	0	0	0	0	0	0
	039	Lente, zomer, herfst, winter	2015	Pat Hegarty	Britta Teckentrup	Veltman	1	39_002	3	1	0	0	Snail spec.	5	99	99	99	11	2	1	99	0	1	0	1	0	0
	039	Lente, zomer, herfst, winter	2015	Pat Hegarty	Britta Teckentrup	Veltman	1	39_003	3	1	0	0	Spider spec.	4	99	99	Araneae	9	2	1	99	0	0	0	0	0	0
	039	Lente, zomer, herfst, winter	2015	Pat Hegarty	Britta Teckentrup	Veltman	1	39_004	2	2	Fox	1	Red fox	1	Vulpes vulpes	Canidae	Carnivora	1	1	1	1	0	0	0	0	0	0
	039	Lente, zomer, herfst, winter	2015	Pat Hegarty	Britta Teckentrup	Veltman	1	39_005	2	2	Bear	3	Brown bear	1	Ursus arctos	Ursidae	Carnivora	1	1	1	2	0	1	0	1	0	0
	039	Lente, zomer, herfst, winter	2015	Pat Hegarty	Britta Teckentrup	Veltman	1	39_006	2	2	Bird	5	Pigeon spec.	3	99	Columbidae	Columbiformes	2	1	1	99	0	0	0	0	0	0
	039	Lente, zomer, herfst, winter	2015	Pat Hegarty	Britta Teckentrup	Veltman	1	39_007	2	2	Squirrel	3	Red squirrel	1	Sciurus vulgaris	Sciuridae	Rodentia	1	1	1	1	0	1	0	1	0	0
	039	Lente, zomer, herfst, winter	2015	Pat Hegarty	Britta Teckentrup	Veltman	1	39_008	3	2	Bird	5	Bird spec.	5	99	99	99	2	1	1	99	0	0	0	0	0	0
	039	Lente, zomer, herfst, winter	2015	Pat Hegarty	Britta Teckentrup	Veltman	1	39_009	2	2	Bee	3	Bee spec.	3	99	Apidae	Hymenoptera	8	2	1	99	0	1	0	1	0	0
	039	Lente, zomer, herfst, winter	2015	Pat Hegarty	Britta Teckentrup	Veltman	1	39_010	3	1	0	0	Butterfly spec.	4	99	99	Lepidoptera	8	2	1	99	0	0	0	0	0	0
	039	Lente, zomer, herfst, winter	2015	Pat Hegarty	Britta Teckentrup	Veltman	1	39_011	3	1	0	0	Ladybird spec.	3	99	Coccinellidae	Coleoptera	8	2	1	99	0	0	0	0	0	0
	039	Lente, zomer, herfst, winter	2015	Pat Hegarty	Britta Teckentrup	Veltman	1	39_012	3	2	Bird	5	Songbird spec.	4	99	99	Passeriformes	2	1	1	99	0	0	0	0	0	0
	041	De krijtjes staken	2014	Oliver Jeffers	Drew Daywalt	De Fontein	2	41_001	2	2	Penguin	3	Penguin spec.	3	99	Spheniscidae	Sphenisciformes	2	1	1	2	0	0	0	0	0	0
	041	De krijtjes staken	2014	Oliver Jeffers	Drew Daywalt	De Fontein	2	41_002	2	2	Elephant	3	Elephant spec.	3	99	Elephantidae	Proboscidea	1	1	1	2	0	1	0	1	1	0
	041	De krijtjes staken	2014	Oliver Jeffers	Drew Daywalt	De Fontein	2	41_003	2	2	Hippopotamus	1	Hippopotamus	1	Hippopotamus amphibius	Hippopotamidae	Cetartiodactyla	1	1	1	2	0	1	0	1	1	0
	041	De krijtjes staken	2014	Oliver Jeffers	Drew Daywalt	De Fontein	2	41_004	2	2	Rhinoceros	3	Rhinoceros spec.	3	99	Rhinocerotidae	Perissodactyla	1	1	1	2	0	1	0	1	0	0
	041	De krijtjes staken	2014	Oliver Jeffers	Drew Daywalt	De Fontein	2	41_005	2	2	Cat	1	Cat	1	Felis catus	Felidae	Carnivora	1	1	1	5	1	0	0	0	0	0
	041	De krijtjes staken	2014	Oliver Jeffers	Drew Daywalt	De Fontein	2	41_006	2	2	Dinosaur	5	Theropoda	4	99	99	Saurischia	6	1	0	98	98	1	0	1	0	0
	041	De krijtjes staken	2014	Oliver Jeffers	Drew Daywalt	De Fontein	2	41_007	2	2	Frog	4	Frog spec.	4	99	99	Anura	4	1	1	99	0	0	0	0	0	0
	041	De krijtjes staken	2014	Oliver Jeffers	Drew Daywalt	De Fontein	2	41_009	2	2	Crocodile	3	Crocodile spec.	3	99	Crocodylidae	Crocodilia	3	1	1	2	0	1	0	0	1	0
	041	De krijtjes staken	2014	Oliver Jeffers	Drew Daywalt	De Fontein	2	41_010	3	1	0	0	Chicken	1	Gallus gallus	Phasianidae	Galliformes	2	1	1	5	1	0	0	0	0	0
	041	De krijtjes staken	2014	Oliver Jeffers	Drew Daywalt	De Fontein	2	41_011	3	1	0	0	Pig	1	Sus scrofa domesticus	Suidae	Cetartiodactyla	1	1	1	5	1	0	0	0	0	0
	041	De krijtjes staken	2014	Oliver Jeffers	Drew Daywalt	De Fontein	2	41_012	3	1	0	0	Giraffe spec.	2	99	Giraffidae	Cetartiodactyla	1	1	1	2	0	0	0	0	0	0
	041	De krijtjes staken	2014	Oliver Jeffers	Drew Daywalt	De Fontein	2	41_013	3	2	Monkey	4	Monkey spec.	4	99	99	Primates	1	1	1	2	0	1	0	1	0	0
	041	De krijtjes staken	2014	Oliver Jeffers	Drew Daywalt	De Fontein	2	41_014	3	1	0	0	Bony fish spec.	5	99	99	99	5	1	1	99	0	0	0	0	0	0
	041	De krijtjes staken	2014	Oliver Jeffers	Drew Daywalt	De Fontein	2	41_015	3	2	Dinosaur	5	Theropoda	4	99	99	Saurischia	6	1	0	98	98	1	0	1	1	0
	041	De krijtjes staken	2014	Oliver Jeffers	Drew Daywalt	De Fontein	2	41_016	3	1	0	0	Whale spec.	4	99	99	Cetartiodactyla	1	1	1	99	0	0	0	0	0	0
	041	De krijtjes staken	2014	Oliver Jeffers	Drew Daywalt	De Fontein	2	41_017	3	1	0	0	Brown bear	1	Ursus arctos	Ursidae	Carnivora	1	1	1	2	0	0	0	0	0	0
	041	De krijtjes staken	2014	Oliver Jeffers	Drew Daywalt	De Fontein	2	41_018	3	1	0	0	Dog	1	Canis familiaris	Canidae	Carnivora	1	1	1	5	1	1	0	1	0	0
	041	De krijtjes staken	2014	Oliver Jeffers	Drew Daywalt	De Fontein	2	41_019	3	1	0	0	Horse	1	Equus ferus caballus	Equidae	Perissodactyla	1	1	1	5	1	0	0	0	0	0
	042	De krokodil die niet van water hield	2014	Gemma Merino	Gemma Merino	Lemniscaat	1	42_001	2	2	Crocodile	3	Crocodile spec.	3	99	Crocodylidae	Crocodilia	3	1	1	2	0	1	0	1	1	0
	042	De krokodil die niet van water hield	2014	Gemma Merino	Gemma Merino	Lemniscaat	1	42_002	3	1	0	0	Duck spec.	3	99	Anatidae	Anseriformes	2	1	1	99	99	0	0	0	0	1	Rubber duck
	042	De krokodil die niet van water hield	2014	Gemma Merino	Gemma Merino	Lemniscaat	1	42_003	3	1	0	0	Snail spec.	5	99	99	99	11	2	1	99	0	0	0	0	0	0
	042	De krokodil die niet van water hield	2014	Gemma Merino	Gemma Merino	Lemniscaat	1	42_004	3	1	0	0	Bony fish spec.	5	99	99	99	5	1	1	99	0	0	0	0	0	0
	043	De leeuw en het vogeltje	2014	Marianne Dubuc	Marianne Dubuc	Querido	2	43_001	1	2	Lion	1	Lion	1	Panthera leo	Felidae	Carnivora	1	1	1	2	0	1	1	1	1	0
	043	De leeuw en het vogeltje	2014	Marianne Dubuc	Marianne Dubuc	Querido	2	43_002	3	1	0	0	Bird spec.	5	99	99	99	2	1	1	99	0	0	0	0	0	0
	043	De leeuw en het vogeltje	2014	Marianne Dubuc	Marianne Dubuc	Querido	2	43_003	2	2	Bird	5	Bird spec.	5	99	99	99	2	1	1	99	0	1	0	1	1	0
	043	De leeuw en het vogeltje	2014	Marianne Dubuc	Marianne Dubuc	Querido	2	43_004	3	2	Lion	1	Lion	1	Panthera leo	Felidae	Carnivora	1	1	1	2	0	1	1	1	1	1	Painting
	044	Feestmaal voor de koning	2014	Marlies Verhelst	Linde Faas	Lemniscaat	0	44_001	3	1	0	0	Insect spec.	5	99	99	99	8	2	1	99	0	0	0	0	0	0
	044	Feestmaal voor de koning	2014	Marlies Verhelst	Linde Faas	Lemniscaat	0	44_002	1	2	Tarantula	3	Tarantula spec.	3	99	Theraphosidae	Araneae	9	2	1	2	0	1	1	1	1	0
	044	Feestmaal voor de koning	2014	Marlies Verhelst	Linde Faas	Lemniscaat	0	44_003	2	2	Gorilla	2	Gorilla spec.	2	99	Hominidae	Primates	1	1	1	2	0	1	1	0	1	0
	044	Feestmaal voor de koning	2014	Marlies Verhelst	Linde Faas	Lemniscaat	0	44_004	2	2	Snake	4	Snake spec.	4	99	99	Squamata	3	1	1	2	0	1	0	1	1	0
	044	Feestmaal voor de koning	2014	Marlies Verhelst	Linde Faas	Lemniscaat	0	44_005	3	1	0	0	Chameleon spec.	3	99	Chamaeleonidae	Squamata	3	1	1	2	0	0	0	0	0	0
	044	Feestmaal voor de koning	2014	Marlies Verhelst	Linde Faas	Lemniscaat	0	44_006	2	2	Giraffe	2	Giraffe spec.	2	99	Giraffidae	Cetartiodactyla	1	1	1	2	0	1	0	1	1	0
	044	Feestmaal voor de koning	2014	Marlies Verhelst	Linde Faas	Lemniscaat	0	44_007	2	2	Elephant	3	Elephant spec.	3	99	Elephantidae	Proboscidea	1	1	1	2	0	1	0	1	1	0
	044	Feestmaal voor de koning	2014	Marlies Verhelst	Linde Faas	Lemniscaat	0	44_008	3	1	0	0	Bird spec.	5	99	99	99	2	1	1	99	0	0	0	0	0	0
	044	Feestmaal voor de koning	2014	Marlies Verhelst	Linde Faas	Lemniscaat	0	44_009	3	1	0	0	Bird spec.	5	99	99	99	2	1	1	99	0	0	0	0	0	0
	044	Feestmaal voor de koning	2014	Marlies Verhelst	Linde Faas	Lemniscaat	0	44_010	3	1	0	0	Bird spec.	5	99	99	99	2	1	1	99	0	0	0	0	0	0
	044	Feestmaal voor de koning	2014	Marlies Verhelst	Linde Faas	Lemniscaat	0	44_011	3	1	0	0	Bird spec.	5	99	99	99	2	1	1	99	0	0	0	0	0	0
	044	Feestmaal voor de koning	2014	Marlies Verhelst	Linde Faas	Lemniscaat	0	44_012	3	1	0	0	Bird spec.	5	99	99	99	2	1	1	99	0	0	0	0	0	0
	044	Feestmaal voor de koning	2014	Marlies Verhelst	Linde Faas	Lemniscaat	0	44_013	3	1	0	0	Bird spec.	5	99	99	99	2	1	1	99	0	0	0	0	0	0
	044	Feestmaal voor de koning	2014	Marlies Verhelst	Linde Faas	Lemniscaat	0	44_014	3	1	0	0	Insect spec.	5	99	99	99	8	2	1	99	0	0	0	0	0	0
	044	Feestmaal voor de koning	2014	Marlies Verhelst	Linde Faas	Lemniscaat	0	44_015	3	1	0	0	Insect spec.	5	99	99	99	8	2	1	99	0	0	0	0	0	0
	044	Feestmaal voor de koning	2014	Marlies Verhelst	Linde Faas	Lemniscaat	0	44_016	3	1	0	0	Bird spec.	5	99	99	99	2	1	1	99	0	1	0	0	1	0
	044	Feestmaal voor de koning	2014	Marlies Verhelst	Linde Faas	Lemniscaat	0	44_017	3	1	0	0	Bird spec.	5	99	99	99	2	1	1	99	0	0	0	0	0	0
	044	Feestmaal voor de koning	2014	Marlies Verhelst	Linde Faas	Lemniscaat	0	44_018	3	1	0	0	Bird spec.	5	99	99	99	2	1	1	99	0	0	0	0	0	0
	044	Feestmaal voor de koning	2014	Marlies Verhelst	Linde Faas	Lemniscaat	0	44_019	3	1	0	0	Bird spec.	5	99	99	99	2	1	1	99	0	1	0	0	1	0
	044	Feestmaal voor de koning	2014	Marlies Verhelst	Linde Faas	Lemniscaat	0	44_020	3	1	0	0	Bird spec.	5	99	99	99	2	1	1	99	0	1	0	0	1	0
	044	Feestmaal voor de koning	2014	Marlies Verhelst	Linde Faas	Lemniscaat	0	44_021	2	2	Toucan	3	Rhinoceros hornbill	1	Buceros rhinoceros	Bucerotidae	Bucerotiformes	2	1	1	2	0	1	0	0	1	0
	045	Gewonnen	2014	Ruth Wielockx	Ruth Wielockx	Clavis	0	45_001	3	1	0	0	Brown bear	1	Ursus arctos	Ursidae	Carnivora	1	1	1	2	0	1	0	1	1	1	Teddy bear
	046	Gonnie & vriendjes in ganzenpas	2014	Olivier Dunrea	Olivier Dunrea	Gottmer	2	046_001	3	1	0	0	Caterpillar spec.	4	99	99	Lepidoptera	8	2	1	99	0	1	0	1	0	0
	046	Gonnie & vriendjes in ganzenpas	2014	Olivier Dunrea	Olivier Dunrea	Gottmer	2	046_002	1	2	Goose	3	Domestic goose	1	Anser anser domesticus	Anatidae	Anseriformes	2	1	1	1	1	1	1	1	0	0
	046	Gonnie & vriendjes in ganzenpas	2014	Olivier Dunrea	Olivier Dunrea	Gottmer	2	046_003	2	2	Chicken	1	Chicken	1	Gallus gallus	Phasianidae	Galliformes	2	1	1	5	1	0	0	0	0	0
	046	Gonnie & vriendjes in ganzenpas	2014	Olivier Dunrea	Olivier Dunrea	Gottmer	2	046_004	2	2	Bee	3	Honey bee	1	Apis mellifera	Apidae	Hymenoptera	8	2	1	1	1	0	0	0	0	0
	046	Gonnie & vriendjes in ganzenpas	2014	Olivier Dunrea	Olivier Dunrea	Gottmer	2	046_005	2	2	Goose	3	Domestic goose	1	Anser anser domesticus	Anatidae	Anseriformes	2	1	1	1	1	1	1	1	0	0
	046	Gonnie & vriendjes in ganzenpas	2014	Olivier Dunrea	Olivier Dunrea	Gottmer	2	046_006	3	1	0	0	Butterfly spec.	4	99	99	Lepidoptera	8	2	1	99	0	0	0	0	0	0
	046	Gonnie & vriendjes in ganzenpas	2014	Olivier Dunrea	Olivier Dunrea	Gottmer	2	046_007	3	1	0	0	Mouse spec.	3	99	Muridae	Rodentia	1	1	1	99	99	0	0	0	0	0
	046	Gonnie & vriendjes in ganzenpas	2014	Olivier Dunrea	Olivier Dunrea	Gottmer	2	046_008	2	2	Sheep	1	Sheep	1	Ovis aries	Bovidae	Cetartiodactyla	1	1	1	5	1	0	0	0	0	0
	046	Gonnie & vriendjes in ganzenpas	2014	Olivier Dunrea	Olivier Dunrea	Gottmer	2	046_009	2	2	Butterfly	4	Butterfly spec.	4	99	99	Lepidoptera	8	2	1	99	0	0	0	0	0	0
	046	Gonnie & vriendjes in ganzenpas	2014	Olivier Dunrea	Olivier Dunrea	Gottmer	2	046_010	2	2	Butterfly	4	Swallowtail butterfly	3	99	Papilionidae	Lepidoptera	8	2	1	99	0	0	0	0	0	0
	046	Gonnie & vriendjes in ganzenpas	2014	Olivier Dunrea	Olivier Dunrea	Gottmer	2	046_011	2	2	Butterfly	4	Butterfly spec.	4	99	99	Lepidoptera	8	2	1	99	0	0	0	0	0	0
	046	Gonnie & vriendjes in ganzenpas	2014	Olivier Dunrea	Olivier Dunrea	Gottmer	2	046_012	2	2	Rabbit	3	Rabbit spec.	3	99	Leporidae	Lagomorpha	1	1	1	99	99	0	0	0	0	0
	046	Gonnie & vriendjes in ganzenpas	2014	Olivier Dunrea	Olivier Dunrea	Gottmer	2	046_013	3	1	0	0	Frog spec.	4	99	99	Anura	4	1	1	99	0	0	0	0	0	0
	046	Gonnie & vriendjes in ganzenpas	2014	Olivier Dunrea	Olivier Dunrea	Gottmer	2	046_014	3	1	0	0	Octopus spec.	4	99	99	Octopoda	12	2	1	99	0	0	0	0	0	1	Toy
	046	Gonnie & vriendjes in ganzenpas	2014	Olivier Dunrea	Olivier Dunrea	Gottmer	2	046_015	3	1	0	0	Beetle spec.	4	99	99	Coleoptera	8	2	1	99	0	0	0	0	0	0
	046	Gonnie & vriendjes in ganzenpas	2014	Olivier Dunrea	Olivier Dunrea	Gottmer	2	046_016	3	1	0	0	Caterpillar spec.	4	99	99	Lepidoptera	8	2	1	99	0	1	0	1	0	0
	046	Gonnie & vriendjes in ganzenpas	2014	Olivier Dunrea	Olivier Dunrea	Gottmer	2	046_017	3	1	0	0	Fly spec.	4	99	99	Diptera	8	2	1	99	0	0	0	0	0	0
	046	Gonnie & vriendjes in ganzenpas	2014	Olivier Dunrea	Olivier Dunrea	Gottmer	2	046_018	3	1	0	0	Mouse spec.	3	99	Muridae	Rodentia	1	1	1	99	99	0	0	0	0	0
	046	Gonnie & vriendjes in ganzenpas	2014	Olivier Dunrea	Olivier Dunrea	Gottmer	2	046_019	3	1	0	0	Tortoise spec.	3	99	Testudinidae	Testudines	3	1	1	2	0	1	0	1	0	0
	046	Gonnie & vriendjes in ganzenpas	2014	Olivier Dunrea	Olivier Dunrea	Gottmer	2	046_020	2	2	Pig	1	Pig	1	Sus scrofa domesticus	Suidae	Cetartiodactyla	1	1	1	5	1	0	0	0	0	0
	046	Gonnie & vriendjes in ganzenpas	2014	Olivier Dunrea	Olivier Dunrea	Gottmer	2	046_021	3	1	0	0	European mole	1	Talpa europaea	Talpidae	Eulipotyphla	1	1	1	1	0	0	0	0	0	0
	047	Het ei van Egel	2014	Nozomi Takahashi	Nozomi Takahashi	De Eenhoorn	1	47_001	2	2	Duck	3	Mallard	1	Anas platyrhynchos	Anatidae	Anseriformes	2	1	1	1	1	0	0	0	0	0
	047	Het ei van Egel	2014	Nozomi Takahashi	Nozomi Takahashi	De Eenhoorn	1	47_002	1	2	Hedgehog	3	Hedgehog spec.	3	99	Erinaceidae	Eulipotyphla	1	1	1	99	0	1	0	1	1	0
	047	Het ei van Egel	2014	Nozomi Takahashi	Nozomi Takahashi	De Eenhoorn	1	47_003	2	2	Hedgehog	3	Hedgehog spec.	3	99	Erinaceidae	Eulipotyphla	1	1	1	99	0	1	0	1	1	0
	047	Het ei van Egel	2014	Nozomi Takahashi	Nozomi Takahashi	De Eenhoorn	1	47_004	2	1	0	0	Insect spec.	5	99	99	99	8	2	1	99	0	1	0	1	0	0
	048	Sneeuwwitje breit een monster	2014	Annemarie van Haeringen	Annemarie van Haeringen	Leopold	0	48_001	3	1	0	0	Goat	1	Capra aegagrus hircus	Bovidae	Cetartiodactyla	1	1	1	5	1	0	0	0	0	1	Knitwork
	048	Sneeuwwitje breit een monster	2014	Annemarie van Haeringen	Annemarie van Haeringen	Leopold	0	48_002	1	2	Goat	1	Goat	1	Capra aegagrus hircus	Bovidae	Cetartiodactyla	1	1	1	5	1	1	1	1	1	0
	048	Sneeuwwitje breit een monster	2014	Annemarie van Haeringen	Annemarie van Haeringen	Leopold	0	48_003	2	2	Sheep	1	Sheep	1	Ovis aries	Bovidae	Cetartiodactyla	1	1	1	5	1	1	1	1	1	0
	048	Sneeuwwitje breit een monster	2014	Annemarie van Haeringen	Annemarie van Haeringen	Leopold	0	48_004	2	2	Wolf	1	Wolf	1	Canis lupus	Canidae	Carnivora	1	1	1	1	0	1	0	1	1	0
	048	Sneeuwwitje breit een monster	2014	Annemarie van Haeringen	Annemarie van Haeringen	Leopold	0	48_005	2	2	Tiger	1	Tiger	1	Panthera tigris	Felidae	Carnivora	1	1	1	2	0	0	0	0	0	0
	048	Sneeuwwitje breit een monster	2014	Annemarie van Haeringen	Annemarie van Haeringen	Leopold	0	48_007	2	1	0	0	Crocodilian spec.	4	99	99	Crocodilia	3	1	1	2	0	1	0	1	0	0
	049	Vergeet mij nietje	2014	Milja Praagman	Milja Praagman	De Eenhoorn	1	49_001	3	1	0	0	Eurasian blackbird	1	Turdus merula	Turdidae	Passeriformes	2	1	1	1	0	0	0	0	0	0
	049	Vergeet mij nietje	2014	Milja Praagman	Milja Praagman	De Eenhoorn	1	49_002	1	2	Mouse	3	Mouse spec.	3	99	Muridae	Rodentia	1	1	1	99	99	1	1	1	1	0
	049	Vergeet mij nietje	2014	Milja Praagman	Milja Praagman	De Eenhoorn	1	49_003	2	2	Pig	1	Pig	1	Sus scrofa domesticus	Suidae	Cetartiodactyla	1	1	1	5	1	1	1	1	1	0
	049	Vergeet mij nietje	2014	Milja Praagman	Milja Praagman	De Eenhoorn	1	49_004	3	1	0	0	Ant spec.	3	99	Formicidae	Hymenoptera	8	2	1	99	0	1	1	0	1	0
	049	Vergeet mij nietje	2014	Milja Praagman	Milja Praagman	De Eenhoorn	1	49_005	3	1	0	0	True owl spec.	3	99	Strigidae	Strigiformes	2	1	1	99	0	0	0	0	0	0
	049	Vergeet mij nietje	2014	Milja Praagman	Milja Praagman	De Eenhoorn	1	49_006	3	1	0	0	Earthworm spec.	3	99	Lumbricidae	"Haplotaxida"	20	2	1	99	0	1	0	1	0	0
	050	We hebben er een geitje bij!	2014	Marjet Huiberts	Iris Deppe	Gottmer	0	050_001	3	1	0	0	Cat	1	Felis catus	Felidae	Carnivora	1	1	1	5	1	1	0	1	0	0
	050	We hebben er een geitje bij!	2014	Marjet Huiberts	Iris Deppe	Gottmer	0	050_002	3	1	0	0	House sparrow	1	Passer domesticus	Passeridae	Passeriformes	2	1	1	1	0	0	0	0	0	0
	050	We hebben er een geitje bij!	2014	Marjet Huiberts	Iris Deppe	Gottmer	0	050_003	3	1	0	0	Great tit	1	Parus major	Paridae	Passeriformes	2	1	1	1	0	0	0	0	0	0
	050	We hebben er een geitje bij!	2014	Marjet Huiberts	Iris Deppe	Gottmer	0	050_004	3	1	0	0	True owl spec.	3	99	Strigidae	Strigiformes	2	1	1	99	0	0	0	0	0	0
	050	We hebben er een geitje bij!	2014	Marjet Huiberts	Iris Deppe	Gottmer	0	050_005	2	2	Cow	1	Cow	1	Bos taurus	Bovidae	Cetartiodactyla	1	1	1	5	1	1	0	1	1	0
	050	We hebben er een geitje bij!	2014	Marjet Huiberts	Iris Deppe	Gottmer	0	050_006	3	1	0	0	Butterfly spec.	4	99	99	Lepidoptera	8	2	1	99	0	0	0	0	0	0
	050	We hebben er een geitje bij!	2014	Marjet Huiberts	Iris Deppe	Gottmer	0	050_007	3	1	0	0	Snail spec.	5	99	99	99	11	2	1	99	0	0	0	0	0	0
	050	We hebben er een geitje bij!	2014	Marjet Huiberts	Iris Deppe	Gottmer	0	050_008	3	1	0	0	European robin	1	Erithacus rubecula	Muscicapidae	Passeriformes	2	1	1	1	0	1	0	0	1	0
	050	We hebben er een geitje bij!	2014	Marjet Huiberts	Iris Deppe	Gottmer	0	050_009	3	1	0	0	Red squirrel	1	Sciurus vulgaris	Sciuridae	Rodentia	1	1	1	1	0	0	0	0	0	0
	050	We hebben er een geitje bij!	2014	Marjet Huiberts	Iris Deppe	Gottmer	0	050_010	3	1	0	0	White stork	1	Ciconia ciconia	Ciconiidae	Ciconiiformes	2	1	1	1	0	0	0	0	0	0
	050	We hebben er een geitje bij!	2014	Marjet Huiberts	Iris Deppe	Gottmer	0	050_011	3	1	0	0	Common brimstone	1	Gonepteryx rhamni	Pieridae	Lepidoptera	8	2	1	1	0	0	0	0	0	0
	050	We hebben er een geitje bij!	2014	Marjet Huiberts	Iris Deppe	Gottmer	0	050_013	3	1	0	0	Pigeon spec.	3	99	Columbidae	Columbiformes	2	1	1	99	0	0	0	0	0	0
	050	We hebben er een geitje bij!	2014	Marjet Huiberts	Iris Deppe	Gottmer	0	050_014	2	2	Horse	1	Horse	1	Equus ferus caballus	Equidae	Perissodactyla	1	1	1	5	1	1	0	1	1	0
	050	We hebben er een geitje bij!	2014	Marjet Huiberts	Iris Deppe	Gottmer	0	050_015	3	1	0	0	Songbird spec.	4	99	99	Passeriformes	2	1	1	99	0	0	0	0	0	0
	050	We hebben er een geitje bij!	2014	Marjet Huiberts	Iris Deppe	Gottmer	0	050_016	3	1	0	0	Mallard	1	Anas platyrhynchos	Anatidae	Anseriformes	2	1	1	1	1	0	0	0	0	0
	050	We hebben er een geitje bij!	2014	Marjet Huiberts	Iris Deppe	Gottmer	0	050_017	3	1	0	0	Crow spec.	3	99	Corvidae	Passeriformes	2	1	1	1	0	0	0	0	0	0
	050	We hebben er een geitje bij!	2014	Marjet Huiberts	Iris Deppe	Gottmer	0	050_018	2	2	Chicken	1	Chicken	1	Gallus gallus	Phasianidae	Galliformes	2	1	1	5	1	1	0	1	1	0
	050	We hebben er een geitje bij!	2014	Marjet Huiberts	Iris Deppe	Gottmer	0	050_019	3	1	0	0	Frog spec.	4	99	99	Anura	4	1	1	99	0	1	0	1	0	0
	050	We hebben er een geitje bij!	2014	Marjet Huiberts	Iris Deppe	Gottmer	0	050_022	3	1	0	0	Butterfly spec.	4	99	99	Lepidoptera	8	2	1	99	0	0	0	0	0	0
	050	We hebben er een geitje bij!	2014	Marjet Huiberts	Iris Deppe	Gottmer	0	050_020	3	1	0	0	Earthworm spec.	3	99	Lumbricidae	"Haplotaxida"	20	2	1	99	0	0	0	0	0	0
	050	We hebben er een geitje bij!	2014	Marjet Huiberts	Iris Deppe	Gottmer	0	050_021	2	2	Goat	1	Goat	1	Capra aegagrus hircus	Bovidae	Cetartiodactyla	1	1	1	5	1	1	0	1	0	0
	051	Boer Boris gaat naar zee	2014	Ted van Lieshout	Philip Hopman	Gottmer	0	51_001	2	2	Cow	1	Cow	1	Bos taurus	Bovidae	Cetartiodactyla	1	1	1	5	1	0	0	0	0	0
	051	Boer Boris gaat naar zee	2014	Ted van Lieshout	Philip Hopman	Gottmer	0	51_002	3	1	0	0	Eurasian blackbird	1	Turdus merula	Turdidae	Passeriformes	2	1	1	1	0	0	0	0	0	0
	051	Boer Boris gaat naar zee	2014	Ted van Lieshout	Philip Hopman	Gottmer	0	51_003	3	1	0	0	Mammal spec.	5	99	99	99	1	1	1	99	99	1	1	1	1	1	Cuddly toy
	051	Boer Boris gaat naar zee	2014	Ted van Lieshout	Philip Hopman	Gottmer	0	51_004	3	1	0	0	Cat	1	Felis catus	Felidae	Carnivora	1	1	1	5	1	0	0	0	0	0
	051	Boer Boris gaat naar zee	2014	Ted van Lieshout	Philip Hopman	Gottmer	0	51_005	3	1	0	0	Mouse/rat spec.	3	99	Muridae	Rodentia	1	1	1	99	99	1	1	0	1	0
	051	Boer Boris gaat naar zee	2014	Ted van Lieshout	Philip Hopman	Gottmer	0	51_006	3	1	0	0	Dog	1	Canis familiaris	Canidae	Carnivora	1	1	1	5	1	0	0	0	0	0
	051	Boer Boris gaat naar zee	2014	Ted van Lieshout	Philip Hopman	Gottmer	0	51_007	2	2	Chicken	1	Chicken	1	Gallus gallus	Phasianidae	Galliformes	2	1	1	5	1	0	0	0	0	0
	051	Boer Boris gaat naar zee	2014	Ted van Lieshout	Philip Hopman	Gottmer	0	51_008	3	1	0	0	Duck spec.	3	99	Anatidae	Anseriformes	2	1	1	99	0	0	0	0	0	1	Rubber band (pool bath toy)
	051	Boer Boris gaat naar zee	2014	Ted van Lieshout	Philip Hopman	Gottmer	0	51_009	2	2	Horse	1	Horse	1	Equus ferus caballus	Equidae	Perissodactyla	1	1	1	5	1	0	0	0	0	0
	051	Boer Boris gaat naar zee	2014	Ted van Lieshout	Philip Hopman	Gottmer	0	51_010	2	2	Pig	1	Pig	1	Sus scrofa domesticus	Suidae	Cetartiodactyla	1	1	1	5	1	1	0	0	1	0
	051	Boer Boris gaat naar zee	2014	Ted van Lieshout	Philip Hopman	Gottmer	0	51_011	2	2	Sheep	1	Sheep	1	Ovis aries	Bovidae	Cetartiodactyla	1	1	1	5	1	1	1	0	1	0
	051	Boer Boris gaat naar zee	2014	Ted van Lieshout	Philip Hopman	Gottmer	0	51_012	3	1	0	0	Bony fish spec.	5	99	99	99	5	1	1	99	0	0	0	0	0	0
	051	Boer Boris gaat naar zee	2014	Ted van Lieshout	Philip Hopman	Gottmer	0	51_013	3	1	0	0	Jellyfish spec.	5	99	99	99	14	2	1	99	0	0	0	0	0	0
	051	Boer Boris gaat naar zee	2014	Ted van Lieshout	Philip Hopman	Gottmer	0	51_014	3	1	0	0	Starfish spec.	5	99	99	99	15	2	1	99	0	0	0	0	0	0
	051	Boer Boris gaat naar zee	2014	Ted van Lieshout	Philip Hopman	Gottmer	0	51_015	3	1	0	0	Crab spec.	4	99	99	Decapoda	10	2	1	99	0	0	0	0	0	0
	051	Boer Boris gaat naar zee	2014	Ted van Lieshout	Philip Hopman	Gottmer	0	51_016	3	1	0	0	Gull spec.	3	99	Laridae	Charadriiformes	2	1	1	99	0	0	0	0	0	0
	052	Als iedereen slaapt	2013	Komako Sakai	Komako Sakai	De Eenhoorn	2	52_001	2	2	Cat	1	Cat	1	Felis catus	Felidae	Carnivora	1	1	1	5	1	0	0	0	0	0
	052	Als iedereen slaapt	2013	Komako Sakai	Komako Sakai	De Eenhoorn	2	52_002	2	2	Pigeon	3	European turtle dove	1	Streptopelia turtur	Columbidae	Columbiformes	2	1	1	1	0	0	0	0	0	0
	053	Het boekenliefje	2013	Helen Docherty & Thomas Docherty	Helen Docherty	Clavis	1	53_001	3	1	0	0	Pig	1	Sus scrofa domesticus	Suidae	Cetartiodactyla	1	1	1	5	1	1	0	0	1	1	Depiction on book cover
	053	Het boekenliefje	2013	Helen Docherty & Thomas Docherty	Helen Docherty	Clavis	1	53_002	1	2	Rabbit	1	European rabbit	1	Oryctolagus cuniculus	Leporidae	Lagomorpha	1	1	1	1	1	1	0	1	1	0
	053	Het boekenliefje	2013	Helen Docherty & Thomas Docherty	Helen Docherty	Clavis	1	53_003	3	1	0	0	European rabbit	1	Oryctolagus cuniculus	Leporidae	Lagomorpha	1	1	1	1	1	1	0	0	1	1	Cuddly toy
	053	Het boekenliefje	2013	Helen Docherty & Thomas Docherty	Helen Docherty	Clavis	1	53_004	2	1	0	0	Hedgehog spec.	3	99	Erinaceidae	Eulipotyphla	1	1	1	99	0	1	1	1	1	0
	053	Het boekenliefje	2013	Helen Docherty & Thomas Docherty	Helen Docherty	Clavis	1	53_005	2	2	Rabbit	1	European rabbit	1	Oryctolagus cuniculus	Leporidae	Lagomorpha	1	1	1	1	1	1	1	1	1	0
	053	Het boekenliefje	2013	Helen Docherty & Thomas Docherty	Helen Docherty	Clavis	1	53_006	2	2	Owl	4	True owl spec.	3	99	Strigidae	Strigiformes	2	1	1	99	0	1	1	1	1	0
	053	Het boekenliefje	2013	Helen Docherty & Thomas Docherty	Helen Docherty	Clavis	1	53_007	2	2	Squirrel	3	Squirrel spec.	3	99	Sciuridae	Rodentia	1	1	1	99	0	1	0	1	1	0
	053	Het boekenliefje	2013	Helen Docherty & Thomas Docherty	Helen Docherty	Clavis	1	53_008	3	1	0	0	Mouse/rat spec.	3	99	Muridae	Rodentia	1	1	1	99	99	1	0	0	1	0
	053	Het boekenliefje	2013	Helen Docherty & Thomas Docherty	Helen Docherty	Clavis	1	53_009	2	1	0	0	European badger	1	Meles meles	Mustelidae	Carnivora	1	1	1	1	0	1	1	1	1	0
	053	Het boekenliefje	2013	Helen Docherty & Thomas Docherty	Helen Docherty	Clavis	1	53_010	3	1	0	0	True owl spec.	3	99	Strigidae	Strigiformes	2	1	1	99	0	0	0	0	0	1	Cuddly toy
	053	Het boekenliefje	2013	Helen Docherty & Thomas Docherty	Helen Docherty	Clavis	1	53_011	3	1	0	0	Squirrel spec.	3	99	Sciuridae	Rodentia	1	1	1	99	0	0	0	0	0	1	Cuddly toy
	054	Ik wil ook!	2013	Bibi Dumon Tak & Annemarie van Haeringen	Annemarie van Haeringen	Querido	0	54_001	2	1	0	0	Watusi cattle	1	Bos taurus	Bovidae	Cetartiodactyla	1	1	1	5	1	1	0	1	1	0		Is called 'Mama'
	054	Ik wil ook!	2013	Bibi Dumon Tak & Annemarie van Haeringen	Annemarie van Haeringen	Querido	0	54_002	1	1	0	0	Watusi cattle	1	Bos taurus	Bovidae	Cetartiodactyla	1	1	1	5	1	1	0	1	1	0		Is called 'Konosja'
	054	Ik wil ook!	2013	Bibi Dumon Tak & Annemarie van Haeringen	Annemarie van Haeringen	Querido	0	54_003	2	2	Llama	1	Llama	1	Lama glama	Camelidae	Cetartiodactyla	1	1	1	5	1	1	0	1	1	0
	054	Ik wil ook!	2013	Bibi Dumon Tak & Annemarie van Haeringen	Annemarie van Haeringen	Querido	0	54_004	2	1	0	0	Gemsbok	1	Oryx gazella	Bovidae	Cetartiodactyla	1	1	1	2	0	1	0	1	1	0
	054	Ik wil ook!	2013	Bibi Dumon Tak & Annemarie van Haeringen	Annemarie van Haeringen	Querido	0	54_005	3	1	0	0	Dromedary	1	Camelus dromedarius	Camelidae	Cetartiodactyla	1	1	1	2	1	1	0	1	1	0
	054	Ik wil ook!	2013	Bibi Dumon Tak & Annemarie van Haeringen	Annemarie van Haeringen	Querido	0	54_006	3	1	0	0	Goat	1	Capra aegagrus hircus	Bovidae	Cetartiodactyla	1	1	1	5	1	1	0	1	1	0
	054	Ik wil ook!	2013	Bibi Dumon Tak & Annemarie van Haeringen	Annemarie van Haeringen	Querido	0	54_007	3	2	Cow (Zebu)	1	Zebu	1	Bos taurus	Bovidae	Cetartiodactyla	1	1	1	5	1	1	0	1	1	0
	054	Ik wil ook!	2013	Bibi Dumon Tak & Annemarie van Haeringen	Annemarie van Haeringen	Querido	0	54_008	2	2	Giraffe	2	Giraffe spec.	2	99	Giraffidae	Cetartiodactyla	1	1	1	2	0	1	0	1	1	0
	054	Ik wil ook!	2013	Bibi Dumon Tak & Annemarie van Haeringen	Annemarie van Haeringen	Querido	0	54_009	2	2	Hippopotamus	1	Hippopotamus	1	Hippopotamus amphibius	Hippopotamidae	Cetartiodactyla	1	1	1	2	0	1	0	1	1	0
	054	Ik wil ook!	2013	Bibi Dumon Tak & Annemarie van Haeringen	Annemarie van Haeringen	Querido	0	54_010	2	2	Goat-antelope (Gems)	2	Goat-antelope spec.	2	99	Bovidae	Cetartiodactyla	1	1	1	2	0	1	0	1	1	0
	054	Ik wil ook!	2013	Bibi Dumon Tak & Annemarie van Haeringen	Annemarie van Haeringen	Querido	0	54_011	3	1	0	0	Wild sheep	2	99	Bovidae	Cetartiodactyla	1	1	1	99	0	1	0	1	1	0
	055	Klop klop klop	2013	Lucy Cousins	Lucy Cousins	Leopold	1	55_001	2	2	Woodpecker	3	Red-bellied woodpecker	1	Melanerpes carolinus	Picidae	Piciformes	2	1	1	2	0	1	0	1	1	0
	055	Klop klop klop	2013	Lucy Cousins	Lucy Cousins	Leopold	1	55_002	1	2	Woodpecker	3	Red-bellied woodpecker	1	Melanerpes carolinus	Picidae	Piciformes	2	1	1	2	0	1	0	1	1	0
	055	Klop klop klop	2013	Lucy Cousins	Lucy Cousins	Leopold	1	55_003	3	1	0	0	Brown bear	1	Ursus arctos	Ursidae	Carnivora	1	1	1	2	0	1	1	0	0	1	Cuddly toy
	055	Klop klop klop	2013	Lucy Cousins	Lucy Cousins	Leopold	1	55_004	3	1	0	0	Bony fish spec.	5	99	99	99	5	1	1	99	0	0	0	0	0	1	Painting
	055	Klop klop klop	2013	Lucy Cousins	Lucy Cousins	Leopold	1	55_005	3	1	0	0	Duck spec.	3	99	Anatidae	Anseriformes	2	1	1	99	0	0	0	0	0	1	Rubber duck
	055	Klop klop klop	2013	Lucy Cousins	Lucy Cousins	Leopold	1	55_006	3	2	Fish	98	Bony fish spec.	5	99	99	99	5	1	1	99	0	0	0	0	0	0
	056	Koning Koen en de draak	2013	Peter Bently	Helen Oxenbury	De Vier Windstreken	1	56_001	3	1	0	0	Snake spec.	4	99	99	Squamata	3	1	1	99	0	0	0	0	0	0
	056	Koning Koen en de draak	2013	Peter Bently	Helen Oxenbury	De Vier Windstreken	1	56_002	2	2	Mouse	3	Mouse spec.	3	99	Muridae	Rodentia	1	1	1	99	99	1	0	1	0	0
	056	Koning Koen en de draak	2013	Peter Bently	Helen Oxenbury	De Vier Windstreken	1	56_003	2	2	Frog	4	Frog spec.	4	99	99	Anura	4	1	1	99	0	0	0	0	0	0
	056	Koning Koen en de draak	2013	Peter Bently	Helen Oxenbury	De Vier Windstreken	1	56_004	2	2	Owl	4	True owl spec.	3	99	Strigidae	Strigiformes	2	1	1	99	0	0	0	0	0	0
	057	Pas op! Dit boek bijt!	2013	Nick Bromley	Nicola O’Byrne	Gottmer	1	57_001	2	1	0	0	Swan spec.	2	99	Anatidae	Anseriformes	2	1	1	99	0	1	1	1	1	0
	057	Pas op! Dit boek bijt!	2013	Nick Bromley	Nicola O’Byrne	Gottmer	1	57_002	2	2	Duck	3	Mallard	1	Anas platyrhynchos	Anatidae	Anseriformes	2	1	1	1	1	0	0	0	0	0
	057	Pas op! Dit boek bijt!	2013	Nick Bromley	Nicola O’Byrne	Gottmer	1	57_003	1	2	Crocodile	3	Crocodile spec.	3	99	Crocodylidae	Crocodilia	3	1	1	2	0	1	1	1	1	0
	057	Pas op! Dit boek bijt!	2013	Nick Bromley	Nicola O’Byrne	Gottmer	1	57_004	3	1	0	0	Pig	1	Sus scrofa domesticus	Suidae	Cetartiodactyla	1	1	1	5	1	0	0	0	0	0
	057	Pas op! Dit boek bijt!	2013	Nick Bromley	Nicola O’Byrne	Gottmer	1	57_005	3	1	0	0	Helmeted guineafowl	1	Numida meleagris	Numididae	Galliformes	2	1	1	2	1	0	0	0	0	0
	058	Piepkleine muis	2013	Janis Ian	Ingrid Schubert, Dieter Schubert	Lemniscaat	2	58_001	3	2	Mouse	3	House mouse	1	Mus musculus	Muridae	Rodentia	1	1	1	1	1	1	0	1	0	0
	058	Piepkleine muis	2013	Janis Ian	Ingrid Schubert, Dieter Schubert	Lemniscaat	2	58_002	1	2	Mouse	3	House mouse	1	Mus musculus	Muridae	Rodentia	1	1	1	1	1	1	1	1	1	0
	058	Piepkleine muis	2013	Janis Ian	Ingrid Schubert, Dieter Schubert	Lemniscaat	2	58_003	3	1	0	0	Cat	1	Felis catus	Felidae	Carnivora	1	1	1	5	1	1	0	1	0	1	Toy
	058	Piepkleine muis	2013	Janis Ian	Ingrid Schubert, Dieter Schubert	Lemniscaat	2	58_003	2	2	Cat	1	Cat	1	Felis catus	Felidae	Carnivora	1	1	1	5	1	1	1	1	0	0
	058	Piepkleine muis	2013	Janis Ian	Ingrid Schubert, Dieter Schubert	Lemniscaat	2	58_004	3	1	0	0	Jellyfish spec.	5	99	99	99	14	2	1	99	0	0	0	0	0	0
	058	Piepkleine muis	2013	Janis Ian	Ingrid Schubert, Dieter Schubert	Lemniscaat	2	58_005	2	2	Flounder	1	European flounder	1	Platichthys flesus	Pleuronectidae	Pleuronectiformes	5	1	1	1	0	0	0	0	0	0
	058	Piepkleine muis	2013	Janis Ian	Ingrid Schubert, Dieter Schubert	Lemniscaat	2	58_006	3	2	Oyster	3	Oyster spec.	3	99	Ostreidae	Ostreida	13	2	1	99	0	0	0	0	0	0
	058	Piepkleine muis	2013	Janis Ian	Ingrid Schubert, Dieter Schubert	Lemniscaat	2	58_007	3	2	Mussel	4	Mussel spec.	4	99	99	99	13	2	1	99	0	0	0	0	0	0
	058	Piepkleine muis	2013	Janis Ian	Ingrid Schubert, Dieter Schubert	Lemniscaat	2	58_008	2	2	Mouse	3	House mouse	1	Mus musculus	Muridae	Rodentia	1	1	1	1	1	1	1	1	1	0
	059	Piep wil oversteken	2013	Fleur van der Weel	Fleur van der Weel	Singel	0	59_001	2	2	Bear	3	Brown bear	1	Ursus arctos	Ursidae	Carnivora	1	1	1	2	0	1	1	0	0	1	Cuddly toy
	059	Piep wil oversteken	2013	Fleur van der Weel	Fleur van der Weel	Singel	0	59_002	1	1	0	0	Cat	1	Felis catus	Felidae	Carnivora	1	1	1	5	1	1	1	0	1	0		Is called 'Piep'
	059	Piep wil oversteken	2013	Fleur van der Weel	Fleur van der Weel	Singel	0	59_003	3	1	0	0	Cat	1	Felis catus	Felidae	Carnivora	1	1	1	5	1	1	1	0	1	0
	059	Piep wil oversteken	2013	Fleur van der Weel	Fleur van der Weel	Singel	0	59_004	3	1	0	0	Mammal spec.	5	99	99	99	1	1	1	99	0	1	1	0	1	0
	059	Piep wil oversteken	2013	Fleur van der Weel	Fleur van der Weel	Singel	0	59_005	3	1	0	0	Elephant spec.	3	99	Elephantidae	Proboscidea	1	1	1	2	0	1	1	0	1	0
	059	Piep wil oversteken	2013	Fleur van der Weel	Fleur van der Weel	Singel	0	59_006	3	1	0	0	Rabbit spec.	3	99	Leporidae	Lagomorpha	1	1	1	99	99	1	1	0	1	0
	059	Piep wil oversteken	2013	Fleur van der Weel	Fleur van der Weel	Singel	0	59_007	3	1	0	0	Pig	1	Sus scrofa domesticus	Suidae	Cetartiodactyla	1	1	1	5	1	1	1	0	1	0
	059	Piep wil oversteken	2013	Fleur van der Weel	Fleur van der Weel	Singel	0	59_008	3	1	0	0	Frog spec.	4	99	99	Anura	4	1	1	99	0	1	1	0	1	0
	059	Piep wil oversteken	2013	Fleur van der Weel	Fleur van der Weel	Singel	0	59_009	3	1	0	0	Hippopotamus spec.	3	99	Hippopotamidae	Cetartiodactyla	1	1	1	2	0	1	1	0	1	0
	059	Piep wil oversteken	2013	Fleur van der Weel	Fleur van der Weel	Singel	0	59_010	3	1	0	0	Dog	1	Canis familiaris	Canidae	Carnivora	1	1	1	5	1	1	1	0	1	0
	059	Piep wil oversteken	2013	Fleur van der Weel	Fleur van der Weel	Singel	0	59_011	3	1	0	0	Bird spec.	5	99	99	99	2	1	1	99	0	0	0	0	0	0
	060	Snel naar huis, kleine muis	2013	Britta Teckentrup	Britta Teckentrup	Gottmer	1	60_001	1	2	Mouse	3	Mouse spec.	3	99	Muridae	Rodentia	1	1	1	99	99	0	0	0	0	0
	060	Snel naar huis, kleine muis	2013	Britta Teckentrup	Britta Teckentrup	Gottmer	1	60_002	3	2	Fox	1	Red fox	1	Vulpes vulpes	Canidae	Carnivora	1	1	1	1	0	0	0	0	0	0
	060	Snel naar huis, kleine muis	2013	Britta Teckentrup	Britta Teckentrup	Gottmer	1	60_003	3	2	Marten	2	Marten spec.	2	99	Mustelidae	Carnivora	1	1	1	99	0	0	0	0	0	0
	060	Snel naar huis, kleine muis	2013	Britta Teckentrup	Britta Teckentrup	Gottmer	1	60_004	3	2	Owl	4	Owl spec.	4	99	99	Strigiformes	2	1	1	99	0	0	0	0	0	0
	060	Snel naar huis, kleine muis	2013	Britta Teckentrup	Britta Teckentrup	Gottmer	1	60_005	3	2	Cat	1	Cat	1	Felis catus	Felidae	Carnivora	1	1	1	5	1	0	0	0	0	0
	060	Snel naar huis, kleine muis	2013	Britta Teckentrup	Britta Teckentrup	Gottmer	1	60_006	3	2	(Carrion) Crow	1	Carrion crow	1	Corvus corone	Corvidae	Passeriformes	2	1	1	1	0	0	0	0	0	0
	060	Snel naar huis, kleine muis	2013	Britta Teckentrup	Britta Teckentrup	Gottmer	1	60_007	3	2	Bat	4	Bat spec.	4	99	99	Chiroptera	1	1	1	99	0	1	0	1	0	0
	060	Snel naar huis, kleine muis	2013	Britta Teckentrup	Britta Teckentrup	Gottmer	1	60_008	3	2	Mouse	3	Mouse spec.	3	99	Muridae	Rodentia	1	1	1	99	99	1	0	1	0	0
	061	Krrrr… okodil!	2012	Catherine Rayner	Catherine Rayner	Vries-Brouwers	1	61_001	2	2	Stork ('Ooievaar')	1	White stork	1	Ciconia ciconia	Ciconiidae	Ciconiiformes	2	1	1	1	0	0	0	0	0	0
	061	Krrrr… okodil!	2012	Catherine Rayner	Catherine Rayner	Vries-Brouwers	1	61_002	2	2	Dragonfly	4	Dragonfly spec.	4	99	99	Odonata	8	2	1	99	0	0	0	0	0	0
	061	Krrrr… okodil!	2012	Catherine Rayner	Catherine Rayner	Vries-Brouwers	1	61_003	1	2	Crocodile	3	Crocodile spec.	3	99	Crocodylidae	Crocodilia	3	1	1	2	0	1	0	1	0	0
	061	Krrrr… okodil!	2012	Catherine Rayner	Catherine Rayner	Vries-Brouwers	1	61_004	2	2	Frog	4	Frog spec.	4	99	99	Anura	4	1	1	99	0	0	0	0	0	0
	061	Krrrr… okodil!	2012	Catherine Rayner	Catherine Rayner	Vries-Brouwers	1	61_005	2	2	Hippopotamus	1	Hippopotamus	1	Hippopotamus amphibius	Hippopotamidae	Cetartiodactyla	1	1	1	2	0	1	0	1	0	0
	061	Krrrr… okodil!	2012	Catherine Rayner	Catherine Rayner	Vries-Brouwers	1	61_006	2	2	Crocodile	3	Crocodile spec.	3	99	Crocodylidae	Crocodilia	3	1	1	2	0	1	0	1	0	0
	062	Emilie! Eten!	2012	Rebecca Cobb	Rebecca Cobb	Vries-Brouwers	1	62_001	3	1	0	0	Crocodilian spec.	4	99	99	Crocodilia	3	1	1	2	0	1	0	1	1	1	Drawing
	062	Emilie! Eten!	2012	Rebecca Cobb	Rebecca Cobb	Vries-Brouwers	1	62_002	3	1	0	0	Bear spec.	3	99	Ursidae	Carnivora	1	1	1	2	0	1	0	1	0	1	Drawing
	062	Emilie! Eten!	2012	Rebecca Cobb	Rebecca Cobb	Vries-Brouwers	1	62_003	3	1	0	0	Canid spec.	3	99	Canidae	Carnivora	1	1	1	99	99	1	0	1	0	1	Drawing
	062	Emilie! Eten!	2012	Rebecca Cobb	Rebecca Cobb	Vries-Brouwers	1	62_004	2	2	Crocodile	3	Crocodile spec.	3	99	Crocodylidae	Crocodilia	3	1	1	2	0	1	0	1	1	0
	062	Emilie! Eten!	2012	Rebecca Cobb	Rebecca Cobb	Vries-Brouwers	1	62_005	2	2	Bear	3	Brown bear	1	Ursus arctos	Ursidae	Carnivora	1	1	1	2	0	1	0	1	1	0
	062	Emilie! Eten!	2012	Rebecca Cobb	Rebecca Cobb	Vries-Brouwers	1	62_006	2	2	Wolf	1	Wolf	1	Canis lupus	Canidae	Carnivora	1	1	1	1	0	1	0	1	1	0
	063	Het boek van Max	2012	Pippa Goodhart	Andy Rowland	De Fontein	2	63_001	1	2	Elephant	3	Elephant spec.	3	99	Elephantidae	Proboscidea	1	1	1	2	0	1	0	1	1	0		Is called 'Little Max' - he thinks he is a mouse, yet is becomes apparent to the reader that he is an elephant.
	063	Het boek van Max	2012	Pippa Goodhart	Andy Rowland	De Fontein	2	63_002	2	2	Mouse	3	House mouse	1	Mus musculus	Muridae	Rodentia	1	1	1	1	1	1	1	1	1	0		Later on thinks he is an elephant, but to the reader it is apparent that he is a mouse.
	063	Het boek van Max	2012	Pippa Goodhart	Andy Rowland	De Fontein	2	63_003	3	1	0	0	Monkey spec.	4	99	99	Primates	1	1	1	2	0	0	0	0	0	0
	063	Het boek van Max	2012	Pippa Goodhart	Andy Rowland	De Fontein	2	63_004	3	1	0	0	Flamingo spec.	3	99	Phoenicopteridae	Phoenicopteriformes	2	1	1	2	0	0	0	0	0	0
	063	Het boek van Max	2012	Pippa Goodhart	Andy Rowland	De Fontein	2	63_005	2	2	Elephant	3	Elephant spec.	3	99	Elephantidae	Proboscidea	1	1	1	2	0	1	0	1	0	0
	064	Boer Boris	2012	Ted van Lieshout	Philip Hopman	Gottmer	0	064_001	2	2	Chicken	1	Chicken	1	Gallus gallus	Phasianidae	Galliformes	2	1	1	5	1	0	0	0	0	0
	064	Boer Boris	2012	Ted van Lieshout	Philip Hopman	Gottmer	0	064_002	2	2	Cat	1	Cat	1	Felis catus	Felidae	Carnivora	1	1	1	5	1	0	0	0	0	0
	064	Boer Boris	2012	Ted van Lieshout	Philip Hopman	Gottmer	0	064_003	2	2	Dog	1	Dog	1	Canis familiaris	Canidae	Carnivora	1	1	1	5	1	0	0	0	0	0
	064	Boer Boris	2012	Ted van Lieshout	Philip Hopman	Gottmer	0	064_004	2	2	Horse	1	Horse	1	Equus ferus caballus	Equidae	Perissodactyla	1	1	1	5	1	0	0	0	0	0
	064	Boer Boris	2012	Ted van Lieshout	Philip Hopman	Gottmer	0	064_005	2	2	Pig	1	Pig	1	Sus scrofa domesticus	Suidae	Cetartiodactyla	1	1	1	5	1	0	0	0	0	0
	064	Boer Boris	2012	Ted van Lieshout	Philip Hopman	Gottmer	0	064_006	2	2	Cow	1	Cow	1	Bos taurus	Bovidae	Cetartiodactyla	1	1	1	5	1	0	0	0	0	0
	064	Boer Boris	2012	Ted van Lieshout	Philip Hopman	Gottmer	0	064_007	2	2	Sheep	1	Sheep	1	Ovis aries	Bovidae	Cetartiodactyla	1	1	1	5	1	0	0	0	0	0
	064	Boer Boris	2012	Ted van Lieshout	Philip Hopman	Gottmer	0	064_008	2	2	Mouse	3	House mouse	1	Mus musculus	Muridae	Rodentia	1	1	1	1	1	0	0	0	0	0
	064	Boer Boris	2012	Ted van Lieshout	Philip Hopman	Gottmer	0	064_009	3	2	Bird	5	Pigeon spec.	3	99	Columbidae	Columbiformes	2	1	1	99	99	0	0	0	0	0
	064	Boer Boris	2012	Ted van Lieshout	Philip Hopman	Gottmer	0	064_010	3	1	0	0	Rabbit spec.	3	99	Leporidae	Lagomorpha	1	1	1	99	99	0	0	0	0	0
	064	Boer Boris	2012	Ted van Lieshout	Philip Hopman	Gottmer	0	064_011	3	1	0	0	Mouse/rat spec.	3	99	Muridae	Rodentia	1	1	1	99	99	0	0	0	0	0
	064	Boer Boris	2012	Ted van Lieshout	Philip Hopman	Gottmer	0	064_012	3	2	Chicken	1	Chicken	1	Gallus gallus	Phasianidae	Galliformes	2	1	1	5	1	0	0	0	0	0
	064	Boer Boris	2012	Ted van Lieshout	Philip Hopman	Gottmer	0	064_013	3	2	Horse	1	Horse	1	Equus ferus caballus	Equidae	Perissodactyla	1	1	1	5	1	0	0	0	0	0
	064	Boer Boris	2012	Ted van Lieshout	Philip Hopman	Gottmer	0	064_014	3	2	Pig	1	Pig	1	Sus scrofa domesticus	Suidae	Cetartiodactyla	1	1	1	5	1	0	0	0	0	0
	064	Boer Boris	2012	Ted van Lieshout	Philip Hopman	Gottmer	0	064_015	3	2	Cow	1	Cow	1	Bos taurus	Bovidae	Cetartiodactyla	1	1	1	5	1	0	0	0	0	0
	064	Boer Boris	2012	Ted van Lieshout	Philip Hopman	Gottmer	0	064_016	3	2	Sheep	1	Sheep	1	Ovis aries	Bovidae	Cetartiodactyla	1	1	1	5	1	0	0	0	0	0
	065	Pip en Posy en de grote ballon	2012	Axel Scheffler	Axel Scheffler	Gottmer	1	65_001	3	1	0	0	Corvus spec.	2	99	Corvidae	Passeriformes	2	1	1	99	0	0	0	0	0	0
	065	Pip en Posy en de grote ballon	2012	Axel Scheffler	Axel Scheffler	Gottmer	1	65_002	3	1	0	0	Red squirrel	1	Sciurus vulgaris	Sciuridae	Rodentia	1	1	1	1	0	1	1	1	1	0
	065	Pip en Posy en de grote ballon	2012	Axel Scheffler	Axel Scheffler	Gottmer	1	65_003	1	1	0	0	European rabbit	1	Oryctolagus cuniculus	Leporidae	Lagomorpha	1	1	1	1	1	1	1	1	1	0		Is called 'Pip'
	065	Pip en Posy en de grote ballon	2012	Axel Scheffler	Axel Scheffler	Gottmer	1	65_004	3	1	0	0	Snail spec.	5	99	99	99	11	2	1	99	0	1	0	1	0	0
	065	Pip en Posy en de grote ballon	2012	Axel Scheffler	Axel Scheffler	Gottmer	1	65_005	3	1	0	0	Cat	1	Felis catus	Felidae	Carnivora	1	1	1	5	1	1	1	1	1	0
	065	Pip en Posy en de grote ballon	2012	Axel Scheffler	Axel Scheffler	Gottmer	1	65_006	3	1	0	0	Songbird spec.	4	99	99	Passeriformes	2	1	1	99	0	0	0	0	0	0
	065	Pip en Posy en de grote ballon	2012	Axel Scheffler	Axel Scheffler	Gottmer	1	65_007	1	1	0	0	Mouse spec.	3	99	Muridae	Rodentia	1	1	1	99	99	1	1	1	1	0		Is called 'Posy'
	065	Pip en Posy en de grote ballon	2012	Axel Scheffler	Axel Scheffler	Gottmer	1	65_008	3	1	0	0	Ladybird spec.	3	99	Coccinellidae	Coleoptera	8	2	1	99	0	0	0	0	0	1	Portrayal on clothing
	065	Pip en Posy en de grote ballon	2012	Axel Scheffler	Axel Scheffler	Gottmer	1	65_009	3	1	0	0	Frog spec.	4	99	99	Anura	4	1	1	99	0	1	0	0	1	1	Cuddly toy
	065	Pip en Posy en de grote ballon	2012	Axel Scheffler	Axel Scheffler	Gottmer	1	65_010	3	1	0	0	Bony fish spec.	5	99	99	99	5	1	1	99	0	0	0	0	0	0
	065	Pip en Posy en de grote ballon	2012	Axel Scheffler	Axel Scheffler	Gottmer	1	65_011	3	1	0	0	European badger	1	Meles meles	Mustelidae	Carnivora	1	1	1	1	0	1	1	0	1	0
	065	Pip en Posy en de grote ballon	2012	Axel Scheffler	Axel Scheffler	Gottmer	1	65_012	3	1	0	0	Rock pigeon	1	Columba livia	Columbidae	Columbiformes	2	1	1	1	1	0	0	0	0	0
	065	Pip en Posy en de grote ballon	2012	Axel Scheffler	Axel Scheffler	Gottmer	1	65_013	3	1	0	0	Red fox	1	Vulpes vulpes	Canidae	Carnivora	1	1	1	1	0	1	1	1	1	0
	065	Pip en Posy en de grote ballon	2012	Axel Scheffler	Axel Scheffler	Gottmer	1	65_014	3	1	0	0	Dog	1	Canis familiaris	Canidae	Carnivora	1	1	1	5	1	1	1	1	1	0
	065	Pip en Posy en de grote ballon	2012	Axel Scheffler	Axel Scheffler	Gottmer	1	65_015	3	1	0	0	Pig	1	Sus scrofa domesticus	Suidae	Cetartiodactyla	1	1	1	5	1	1	1	0	1	0
	065	Pip en Posy en de grote ballon	2012	Axel Scheffler	Axel Scheffler	Gottmer	1	65_016	3	1	0	0	Brown bear	1	Ursus arctos	Ursidae	Carnivora	1	1	1	2	0	0	0	0	0	1	Cuddly toy
	065	Pip en Posy en de grote ballon	2012	Axel Scheffler	Axel Scheffler	Gottmer	1	65_017	3	1	0	0	Zebra spec.	2	99	Equidae	Perissodactyla	1	1	1	2	0	0	0	0	0	1	Cuddly toy
	065	Pip en Posy en de grote ballon	2012	Axel Scheffler	Axel Scheffler	Gottmer	1	65_018	3	1	0	0	Sauropoda spec.	4	99	99	Saurischia	6	1	0	98	98	0	0	0	0	1	Cuddly toy
	065	Pip en Posy en de grote ballon	2012	Axel Scheffler	Axel Scheffler	Gottmer	1	65_019	3	1	0	0	Rorqual whale spec.	3	99	Balaenopteridae	Cetartiodactyla	1	1	1	2	0	0	0	0	0	1	Cuddly toy
	065	Pip en Posy en de grote ballon	2012	Axel Scheffler	Axel Scheffler	Gottmer	1	65_020	3	1	0	0	Theropoda	4	99	99	Saurischia	6	1	0	98	98	0	0	0	0	1	Depiction on puzzle?
	065	Pip en Posy en de grote ballon	2012	Axel Scheffler	Axel Scheffler	Gottmer	1	65_021	3	1	0	0	Brown bear	1	Ursus arctos	Ursidae	Carnivora	1	1	1	2	0	1	1	1	1	0
	065	Pip en Posy en de grote ballon	2012	Axel Scheffler	Axel Scheffler	Gottmer	1	65_022	3	1	0	0	Songbird spec.	4	99	99	Passeriformes	2	1	1	99	0	0	0	0	0	0
	066	Knuffelbunny	2012	Mo Willems	Mo Willems	Gottmer	1	66_001	1	2	Rabbit	3	Rabbit spec.	3	99	Leporidae	Lagomorpha	1	1	1	99	99	0	0	0	0	1	Cuddly toy
	066	Knuffelbunny	2012	Mo Willems	Mo Willems	Gottmer	1	66_002	3	1	0	0	Dog	1	Canis familiaris	Canidae	Carnivora	1	1	1	5	1	1	0	1	0	0
	066	Knuffelbunny	2012	Mo Willems	Mo Willems	Gottmer	1	66_003	3	1	0	0	Squirrel spec.	3	99	Sciuridae	Rodentia	1	1	1	99	0	0	0	0	0	0
	066	Knuffelbunny	2012	Mo Willems	Mo Willems	Gottmer	1	66_004	3	1	0	0	Ankylosaurus spec.	3	99	Ankylosauridae	Ornitischia	6	1	0	98	98	0	0	0	0	1	Toy
	066	Knuffelbunny	2012	Mo Willems	Mo Willems	Gottmer	1	66_005	2	2	Rabbit	3	Rabbit spec.	3	99	Leporidae	Lagomorpha	1	1	1	99	99	0	0	0	0	1	Cuddly toy
	066	Knuffelbunny	2012	Mo Willems	Mo Willems	Gottmer	1	66_006	3	1	0	0	Bird spec.	5	99	99	99	2	1	1	99	99	0	0	0	0	1	drawing
	066	Knuffelbunny	2012	Mo Willems	Mo Willems	Gottmer	1	66_007	3	1	0	0	European rabbit	1	Oryctolagus cuniculus	Leporidae	Lagomorpha	1	1	1	1	1	0	0	0	0	1	Piece of clock
	066	Knuffelbunny	2012	Mo Willems	Mo Willems	Gottmer	1	66_008	3	1	0	0	Horse	1	Equus ferus caballus	Equidae	Perissodactyla	1	1	1	5	1	0	0	0	0	1	Statue
	068	En hoe komt toch een olifant aan al die kilo’s grijs?	2012	Elle van Lieshout, Erik van Os	Alice Hoogstad	Lemniscaat	0	68_001	2	2	Zebra	2	Zebra spec.	2	99	Equidae	Perissodactyla	1	1	1	2	0	1	0	1	0	0
	068	En hoe komt toch een olifant aan al die kilo’s grijs?	2012	Elle van Lieshout, Erik van Os	Alice Hoogstad	Lemniscaat	0	68_002	2	2	Lion	1	Lion	1	Panthera leo	Felidae	Carnivora	1	1	1	2	0	1	0	1	1	0
	068	En hoe komt toch een olifant aan al die kilo’s grijs?	2012	Elle van Lieshout, Erik van Os	Alice Hoogstad	Lemniscaat	0	68_003	3	1	0	0	Bird spec.	5	99	99	99	2	1	1	99	99	0	0	0	0	0
	068	En hoe komt toch een olifant aan al die kilo’s grijs?	2012	Elle van Lieshout, Erik van Os	Alice Hoogstad	Lemniscaat	0	68_004	2	2	Flamingo	3	Flamingo spec.	3	99	Phoenicopteridae	Phoenicopteriformes	2	1	1	2	0	1	0	1	1	0
	068	En hoe komt toch een olifant aan al die kilo’s grijs?	2012	Elle van Lieshout, Erik van Os	Alice Hoogstad	Lemniscaat	0	68_005	2	2	Snake	4	Snake spec.	4	99	99	Squamata	3	1	1	2	0	1	0	1	0	0
	068	En hoe komt toch een olifant aan al die kilo’s grijs?	2012	Elle van Lieshout, Erik van Os	Alice Hoogstad	Lemniscaat	0	68_006	2	2	Rhinoceros	3	Rhinoceros spec.	3	99	Rhinocerotidae	Perissodactyla	1	1	1	2	0	1	0	1	1	0
	068	En hoe komt toch een olifant aan al die kilo’s grijs?	2012	Elle van Lieshout, Erik van Os	Alice Hoogstad	Lemniscaat	0	68_007	2	2	Giraffe	2	Giraffe spec.	2	99	Giraffidae	Cetartiodactyla	1	1	1	2	0	1	0	1	0	0
	068	En hoe komt toch een olifant aan al die kilo’s grijs?	2012	Elle van Lieshout, Erik van Os	Alice Hoogstad	Lemniscaat	0	68_008	3	1	0	0	Duck spec.	3	99	Anatidae	Anseriformes	2	1	1	99	0	0	0	0	0	0
	068	En hoe komt toch een olifant aan al die kilo’s grijs?	2012	Elle van Lieshout, Erik van Os	Alice Hoogstad	Lemniscaat	0	68_009	2	2	Peafowl	2	Indian peafowl	1	Pavo cristatus	Phasianidae	Galliformes	2	1	1	2	0	1	1	1	1	0
	068	En hoe komt toch een olifant aan al die kilo’s grijs?	2012	Elle van Lieshout, Erik van Os	Alice Hoogstad	Lemniscaat	0	68_010	2	2	Polar bear	1	Polar bear	1	Ursus maritimus	Ursidae	Carnivora	1	1	1	2	0	1	0	1	1	0
	068	En hoe komt toch een olifant aan al die kilo’s grijs?	2012	Elle van Lieshout, Erik van Os	Alice Hoogstad	Lemniscaat	0	68_011	3	1	0	0	Cat	1	Felis catus	Felidae	Carnivora	1	1	1	5	1	0	0	0	0	0
	068	En hoe komt toch een olifant aan al die kilo’s grijs?	2012	Elle van Lieshout, Erik van Os	Alice Hoogstad	Lemniscaat	0	68_012	3	1	0	0	Butterfly spec.	4	99	99	Lepidoptera	8	2	1	99	0	0	0	0	0	1	Drawing
	068	En hoe komt toch een olifant aan al die kilo’s grijs?	2012	Elle van Lieshout, Erik van Os	Alice Hoogstad	Lemniscaat	0	68_013	3	1	0	0	True owl spec.	3	99	Strigidae	Strigiformes	2	1	1	99	0	0	0	0	0	1	Drawing
	068	En hoe komt toch een olifant aan al die kilo’s grijs?	2012	Elle van Lieshout, Erik van Os	Alice Hoogstad	Lemniscaat	0	68_014	3	1	0	0	Snail spec.	5	99	99	99	11	2	1	99	0	0	0	0	0	1	Drawing
	068	En hoe komt toch een olifant aan al die kilo’s grijs?	2012	Elle van Lieshout, Erik van Os	Alice Hoogstad	Lemniscaat	0	68_015	3	2	Snake	4	Snake spec.	4	99	99	Squamata	3	1	1	2	0	0	0	0	0	0
	068	En hoe komt toch een olifant aan al die kilo’s grijs?	2012	Elle van Lieshout, Erik van Os	Alice Hoogstad	Lemniscaat	0	68_016	3	2	Snake	4	Snake spec.	4	99	99	Squamata	3	1	1	2	0	1	0	1	0	0
	068	En hoe komt toch een olifant aan al die kilo’s grijs?	2012	Elle van Lieshout, Erik van Os	Alice Hoogstad	Lemniscaat	0	68_017	3	2	Snake	4	Snake spec.	4	99	99	Squamata	3	1	1	2	0	1	0	1	0	0
	068	En hoe komt toch een olifant aan al die kilo’s grijs?	2012	Elle van Lieshout, Erik van Os	Alice Hoogstad	Lemniscaat	0	68_018	3	1	0	0	Horse	1	Equus ferus caballus	Equidae	Perissodactyla	1	1	1	5	1	0	0	0	0	1	Statue
	068	En hoe komt toch een olifant aan al die kilo’s grijs?	2012	Elle van Lieshout, Erik van Os	Alice Hoogstad	Lemniscaat	0	68_019	3	1	0	0	Bird spec.	5	99	99	99	2	1	1	99	0	0	0	0	0	0
	068	En hoe komt toch een olifant aan al die kilo’s grijs?	2012	Elle van Lieshout, Erik van Os	Alice Hoogstad	Lemniscaat	0	68_020	3	1	0	0	Dog	1	Canis familiaris	Canidae	Carnivora	1	1	1	5	1	0	0	0	0	0
	068	En hoe komt toch een olifant aan al die kilo’s grijs?	2012	Elle van Lieshout, Erik van Os	Alice Hoogstad	Lemniscaat	0	68_021	2	2	Elephant	3	Elephant spec.	3	99	Elephantidae	Proboscidea	1	1	1	2	0	1	0	1	0	0
	069	Balotje bij de dokter	2012	Yvonne Jagtenberg	Yvonne Jagtenberg	Leopold	0	69_001	3	1	0	0	Giant panda	1	Ailuropoda melanoleuca	Ursidae	Carnivora	1	1	1	2	0	0	0	0	0	1	Toy
	069	Balotje bij de dokter	2012	Yvonne Jagtenberg	Yvonne Jagtenberg	Leopold	0	69_002	2	2	Dog	1	Dog	1	Canis familiaris	Canidae	Carnivora	1	1	1	5	1	0	0	0	0	0
	069	Balotje bij de dokter	2012	Yvonne Jagtenberg	Yvonne Jagtenberg	Leopold	0	69_003	3	1	0	0	Snake spec.	4	99	99	Squamata	3	1	1	99	0	0	0	0	0	1	Decoration/Object on desk
	070	Maak je niet dik!	2012	David Melling	David Melling	Van Goor	1	70_001	1	1	0	0	Brown bear	1	Ursus arctos	Ursidae	Carnivora	1	1	1	2	0	1	1	1	1	0		Is called 'Doris'
	070	Maak je niet dik!	2012	David Melling	David Melling	Van Goor	1	70_002	2	1	0	0	Brown bear	1	Ursus arctos	Ursidae	Carnivora	1	1	1	2	0	1	1	1	1	0		Is called 'Mom'
	070	Maak je niet dik!	2012	David Melling	David Melling	Van Goor	1	70_003	3	1	0	0	Brown bear	1	Ursus arctos	Ursidae	Carnivora	1	1	1	2	0	1	1	0	0	1	Drawing
	070	Maak je niet dik!	2012	David Melling	David Melling	Van Goor	1	70_004	3	1	0	0	Bee spec.	3	99	Apidae	Hymenoptera	8	2	1	99	0	0	0	0	0	1	Drawing
	070	Maak je niet dik!	2012	David Melling	David Melling	Van Goor	1	70_005	2	2	Sheep	1	Sheep	1	Ovis aries	Bovidae	Cetartiodactyla	1	1	1	5	1	1	1	1	1	0
	070	Maak je niet dik!	2012	David Melling	David Melling	Van Goor	1	70_006	2	2	Cow	1	Cow	1	Bos taurus	Bovidae	Cetartiodactyla	1	1	1	5	1	1	1	1	1	0
	070	Maak je niet dik!	2012	David Melling	David Melling	Van Goor	1	70_007	2	2	Bird	5	Songbird spec.	4	99	99	Passeriformes	2	1	1	99	0	1	0	0	1	0
	070	Maak je niet dik!	2012	David Melling	David Melling	Van Goor	1	70_008	2	2	Rabbit	3	Rabbit spec.	3	99	Leporidae	Lagomorpha	1	1	1	99	99	1	1	1	1	0
	070	Maak je niet dik!	2012	David Melling	David Melling	Van Goor	1	70_009	3	1	0	0	Rabbit spec.	3	99	Leporidae	Lagomorpha	1	1	1	99	99	0	0	0	0	1	Painting on the wall
	070	Maak je niet dik!	2012	David Melling	David Melling	Van Goor	1	70_010	3	1	0	0	Bird spec.	5	99	99	99	2	1	1	99	0	0	0	0	0	1	Drawing
	071	Nog 100 nachtjes slapen	2011	Milja Praagman	Milja Praagman	Leopold	0	71_001	3	1	0	0	Brown bear	1	Ursus arctos	Ursidae	Carnivora	1	1	1	2	0	1	0	1	0	1	Cuddly toy
	071	Nog 100 nachtjes slapen	2011	Milja Praagman	Milja Praagman	Leopold	0	71_002	3	1	0	0	Giant panda	1	Ailuropoda melanoleuca	Ursidae	Carnivora	1	1	1	2	0	1	0	1	0	1	Cuddly toy
	071	Nog 100 nachtjes slapen	2011	Milja Praagman	Milja Praagman	Leopold	0	71_003	3	1	0	0	Butterfly spec.	4	99	99	Lepidoptera	8	2	1	99	0	1	0	1	1	1	Cuddly toy
	071	Nog 100 nachtjes slapen	2011	Milja Praagman	Milja Praagman	Leopold	0	71_004	3	1	0	0	European rabbit	1	Oryctolagus cuniculus	Leporidae	Lagomorpha	1	1	1	1	1	1	0	1	1	1	Cuddly toy
	071	Nog 100 nachtjes slapen	2011	Milja Praagman	Milja Praagman	Leopold	0	71_005	3	1	0	0	Bony fish spec.	5	99	99	99	5	1	1	99	0	0	0	0	0	1	Cuddly toy
	071	Nog 100 nachtjes slapen	2011	Milja Praagman	Milja Praagman	Leopold	0	71_006	3	1	0	0	Caterpillar spec.	4	99	99	Lepidoptera	8	2	1	99	0	1	1	1	0	1	Cuddly toy
	071	Nog 100 nachtjes slapen	2011	Milja Praagman	Milja Praagman	Leopold	0	71_007	3	1	0	0	Songbird spec.	4	99	99	Passeriformes	2	1	1	99	0	0	0	0	0	0
	071	Nog 100 nachtjes slapen	2011	Milja Praagman	Milja Praagman	Leopold	0	71_008	3	1	0	0	Songbird spec.	4	99	99	Passeriformes	2	1	1	99	0	0	0	0	0	0
	071	Nog 100 nachtjes slapen	2011	Milja Praagman	Milja Praagman	Leopold	0	71_009	3	1	0	0	Songbird spec.	4	99	99	Passeriformes	2	1	1	99	0	0	0	0	0	0
	071	Nog 100 nachtjes slapen	2011	Milja Praagman	Milja Praagman	Leopold	0	71_010	3	1	0	0	Eurasian collared dove	1	Streptopelia decaocto	Columbidae	Columbiformes	2	1	1	1	0	0	0	0	0	0
	071	Nog 100 nachtjes slapen	2011	Milja Praagman	Milja Praagman	Leopold	0	71_011	3	1	0	0	Songbird spec.	4	99	99	Passeriformes	2	1	1	99	0	0	0	0	0	0
	072	Ik wil een knuffel	2011	David Melling	David Melling	Van Goor	1	72_001	3	1	0	0	Ladybird spec.	3	99	Coccinellidae	Coleoptera	8	2	1	99	0	0	0	0	0	0
	072	Ik wil een knuffel	2011	David Melling	David Melling	Van Goor	1	72_002	3	1	0	0	Phengaris spec.	2	99	Lycaenidae	Lepidoptera	8	2	1	99	0	0	0	0	0	0
	072	Ik wil een knuffel	2011	David Melling	David Melling	Van Goor	1	72_003	1	2	Bear	3	Brown bear	1	Ursus arctos	Ursidae	Carnivora	1	1	1	2	0	1	1	1	1	0
	072	Ik wil een knuffel	2011	David Melling	David Melling	Van Goor	1	72_004	3	1	0	0	Brown bear	1	Ursus arctos	Ursidae	Carnivora	1	1	1	2	0	0	0	0	0	1	Teddy bear
	072	Ik wil een knuffel	2011	David Melling	David Melling	Van Goor	1	72_005	3	1	0	0	Bee spec.	3	99	Apidae	Hymenoptera	8	2	1	99	0	0	0	0	0	1	Drawing
	072	Ik wil een knuffel	2011	David Melling	David Melling	Van Goor	1	72_006	3	1	0	0	Brown bear	1	Ursus arctos	Ursidae	Carnivora	1	1	1	2	0	1	0	1	1	1	Painting on the wall
	072	Ik wil een knuffel	2011	David Melling	David Melling	Van Goor	1	72_007	3	1	0	0	Butterfly spec.	4	99	99	Lepidoptera	8	2	1	99	0	0	0	0	0	0
	072	Ik wil een knuffel	2011	David Melling	David Melling	Van Goor	1	72_008	3	1	0	0	Beetle spec.	4	99	99	Coleoptera	8	2	1	99	0	0	0	0	0	0
	072	Ik wil een knuffel	2011	David Melling	David Melling	Van Goor	1	72_009	3	1	0	0	Bee spec.	3	99	Apidae	Hymenoptera	8	2	1	99	99	0	0	0	0	0
	072	Ik wil een knuffel	2011	David Melling	David Melling	Van Goor	1	72_010	3	1	0	0	Caterpillar spec.	4	99	99	Lepidoptera	8	2	1	99	0	0	0	0	0	0
	072	Ik wil een knuffel	2011	David Melling	David Melling	Van Goor	1	72_011	2	2	Sheep	1	Sheep	1	Ovis aries	Bovidae	Cetartiodactyla	1	1	1	5	1	1	1	1	1	0
	072	Ik wil een knuffel	2011	David Melling	David Melling	Van Goor	1	72_012	2	2	Owl	4	True owl spec.	3	99	Strigidae	Strigiformes	2	1	1	99	0	1	0	1	1	0
	072	Ik wil een knuffel	2011	David Melling	David Melling	Van Goor	1	72_013	2	2	Rabbit	3	Rabbit spec.	3	99	Leporidae	Lagomorpha	1	1	1	99	99	1	1	1	1	0
	072	Ik wil een knuffel	2011	David Melling	David Melling	Van Goor	1	72_014	3	1	0	0	Butterfly spec.	4	99	99	Lepidoptera	8	2	1	99	0	0	0	0	0	0
	072	Ik wil een knuffel	2011	David Melling	David Melling	Van Goor	1	72_015	3	1	0	0	Butterfly spec.	4	99	99	Lepidoptera	8	2	1	99	0	0	0	0	0	0
	072	Ik wil een knuffel	2011	David Melling	David Melling	Van Goor	1	72_016	2	1	0	0	Brown bear	1	Ursus arctos	Ursidae	Carnivora	1	1	1	2	0	1	0	1	1	0		Is called 'Mother'
	073	Gek hondje	2011	Adam Stower	Adam Stower	Vries-Brouwers	1	73_001	2	1	0	0	Brown bear	1	Ursus arctos	Ursidae	Carnivora	1	1	1	2	0	1	1	1	1	0		Is called 'weird little dog'; It is implied that she does not know that it is a bear that escaped from the zoo
	073	Gek hondje	2011	Adam Stower	Adam Stower	Vries-Brouwers	1	73_002	3	1	0	0	Dog	1	Canis familiaris	Canidae	Carnivora	1	1	1	5	1	0	0	0	0	0
	073	Gek hondje	2011	Adam Stower	Adam Stower	Vries-Brouwers	1	73_003	3	1	0	0	Brown bear	1	Ursus arctos	Ursidae	Carnivora	1	1	1	2	0	1	1	0	0	1	Drawing
	073	Gek hondje	2011	Adam Stower	Adam Stower	Vries-Brouwers	1	73_004	2	1	0	0	Tiger	1	Panthera tigris	Felidae	Carnivora	1	1	1	2	0	1	1	1	0	0		Is called 'little cat'. It is implied that she does not know that it is a tiger that escaped from the zoo
	074	Superbeesje is al onderweg	2011	Guido van Genechten	Guido van Genechten	Clavis	0	74_001	2	2	Elephant	3	African savanna elephant	1	Loxodonta africana	Elephantidae	Proboscidea	1	1	1	2	0	1	0	1	0	0
	074	Superbeesje is al onderweg	2011	Guido van Genechten	Guido van Genechten	Clavis	0	74_002	2	2	Dog	1	Dog	1	Canis familiaris	Canidae	Carnivora	1	1	1	5	1	1	0	1	0	0
	074	Superbeesje is al onderweg	2011	Guido van Genechten	Guido van Genechten	Clavis	0	74_003	2	2	Bactrian camel (Kameel)	1	Bactrian camel	1	Camelus bactrianus	Camelidae	Cetartiodactyla	1	1	1	2	1	1	0	1	0	0
	074	Superbeesje is al onderweg	2011	Guido van Genechten	Guido van Genechten	Clavis	0	74_004	2	2	Snake	4	Boa/python spec.	4	99	99	Squamata	3	1	1	2	0	1	0	1	0	0
	074	Superbeesje is al onderweg	2011	Guido van Genechten	Guido van Genechten	Clavis	0	74_005	3	1	0	0	Gull spec.	3	99	Laridae	Charadriiformes	2	1	1	99	0	0	0	0	0	0
	074	Superbeesje is al onderweg	2011	Guido van Genechten	Guido van Genechten	Clavis	0	74_006	2	2	Whale	4	Sperm whale	1	Physeter macrocephalus	Physeteridae	Cetartiodactyla	1	1	1	2	0	1	0	1	0	0
	074	Superbeesje is al onderweg	2011	Guido van Genechten	Guido van Genechten	Clavis	0	74_007	1	1	0	0	Ladybird spec.	3	99	Coccinellidae	Coleoptera	8	2	1	99	0	1	0	1	1	0		Is called 'Superbeesje'
	075	Neushoorns eten geen pannenkoeken	2011	Anna Kemp	Sara Ogilvie	Lemniscaat	1	75_001	2	2	Rhinoceros	3	Black rhinoceros	1	Diceros bicornis	Rhinocerotidae	Perissodactyla	1	1	1	2	0	1	1	1	1	0
	075	Neushoorns eten geen pannenkoeken	2011	Anna Kemp	Sara Ogilvie	Lemniscaat	1	75_002	3	1	0	0	Dog	1	Canis familiaris	Canidae	Carnivora	1	1	1	5	1	0	0	0	0	0
	075	Neushoorns eten geen pannenkoeken	2011	Anna Kemp	Sara Ogilvie	Lemniscaat	1	75_003	3	1	0	0	Mammal spec.	5	99	99	99	1	1	1	99	99	0	0	0	0	1	Cuddly toy
	075	Neushoorns eten geen pannenkoeken	2011	Anna Kemp	Sara Ogilvie	Lemniscaat	1	75_004	3	1	0	0	Cat	1	Felis catus	Felidae	Carnivora	1	1	1	5	1	0	0	0	0	1	Cuddly toy
	075	Neushoorns eten geen pannenkoeken	2011	Anna Kemp	Sara Ogilvie	Lemniscaat	1	75_005	3	1	0	0	Snail spec.	5	99	99	99	11	2	1	99	0	0	0	0	0	0
	075	Neushoorns eten geen pannenkoeken	2011	Anna Kemp	Sara Ogilvie	Lemniscaat	1	75_006	3	1	0	0	Geometer moth spec.	3	99	Geometridae	Lepidoptera	8	2	1	99	0	0	0	0	0	0
	075	Neushoorns eten geen pannenkoeken	2011	Anna Kemp	Sara Ogilvie	Lemniscaat	1	75_007	3	1	0	0	Insect spec.	5	99	99	99	8	2	1	99	0	0	0	0	0	0
	075	Neushoorns eten geen pannenkoeken	2011	Anna Kemp	Sara Ogilvie	Lemniscaat	1	75_008	3	1	0	0	Bird spec.	5	99	99	99	2	1	1	99	0	0	0	0	0	1	Decoration
	075	Neushoorns eten geen pannenkoeken	2011	Anna Kemp	Sara Ogilvie	Lemniscaat	1	75_009	3	1	0	0	Bony fish spec.	5	99	99	99	5	1	1	99	0	0	0	0	0	1	Drawing, probably Miffy (Nijntje)
	075	Neushoorns eten geen pannenkoeken	2011	Anna Kemp	Sara Ogilvie	Lemniscaat	1	75_010	3	1	0	0	Deer spec.	3	99	Cervidae	Cetartiodactyla	1	1	1	99	0	0	0	0	0	1	Drawing on map
	075	Neushoorns eten geen pannenkoeken	2011	Anna Kemp	Sara Ogilvie	Lemniscaat	1	75_011	3	2	Rhinoceros	3	Black rhinoceros	1	Diceros bicornis	Rhinocerotidae	Perissodactyla	1	1	1	2	0	1	0	1	0	1	Drawing on map/poster
	075	Neushoorns eten geen pannenkoeken	2011	Anna Kemp	Sara Ogilvie	Lemniscaat	1	75_012	3	1	0	0	Penguin spec.	3	99	Spheniscidae	Sphenisciformes	2	1	1	2	0	0	0	0	0	1	Drawing on map/poster
	075	Neushoorns eten geen pannenkoeken	2011	Anna Kemp	Sara Ogilvie	Lemniscaat	1	75_013	3	1	0	0	Monkey spec.	4	99	99	Primates	1	1	1	2	0	0	0	0	0	1	Drawing on map
	075	Neushoorns eten geen pannenkoeken	2011	Anna Kemp	Sara Ogilvie	Lemniscaat	1	75_014	3	1	0	0	Elephant spec.	3	99	Elephantidae	Proboscidea	1	1	1	2	0	0	0	0	0	1	Statue
	075	Neushoorns eten geen pannenkoeken	2011	Anna Kemp	Sara Ogilvie	Lemniscaat	1	75_015	3	2	Parrot	4	Ara spec.	2	99	Psittacidae	Psittaciformes	2	1	1	2	0	0	0	0	0	0
	075	Neushoorns eten geen pannenkoeken	2011	Anna Kemp	Sara Ogilvie	Lemniscaat	1	75_016	3	2	Giraffe	2	Giraffe spec.	2	99	Giraffidae	Cetartiodactyla	1	1	1	2	0	0	0	0	0	0
	075	Neushoorns eten geen pannenkoeken	2011	Anna Kemp	Sara Ogilvie	Lemniscaat	1	75_017	3	1	0	0	Camel spec.	2	99	Camelidae	Cetartiodactyla	1	1	1	2	1	0	0	0	0	0		Either a camel or a dromedary (in both cases domestic)
	075	Neushoorns eten geen pannenkoeken	2011	Anna Kemp	Sara Ogilvie	Lemniscaat	1	75_018	3	1	0	0	Monkey spec.	4	99	99	Primates	1	1	1	2	0	1	1	1	1	0
	075	Neushoorns eten geen pannenkoeken	2011	Anna Kemp	Sara Ogilvie	Lemniscaat	1	75_019	3	2	Tiger	1	Tiger	1	Panthera tigris	Felidae	Carnivora	1	1	1	2	0	0	0	0	0	0
	075	Neushoorns eten geen pannenkoeken	2011	Anna Kemp	Sara Ogilvie	Lemniscaat	1	75_020	3	2	Snake	4	Snake spec.	4	99	99	Squamata	3	1	1	2	0	0	0	0	0	0
	075	Neushoorns eten geen pannenkoeken	2011	Anna Kemp	Sara Ogilvie	Lemniscaat	1	75_021	3	1	0	0	Crocodilian spec.	4	99	99	Crocodilia	3	1	1	2	0	0	0	0	0	1	Drawing
	076	Er was eens een vosje…	2011	Gitte Spee	Gitte Spee	Moon	0	76_001	2	2	Bear	3	Bear spec.	3	99	Ursidae	Carnivora	1	1	1	2	0	1	1	1	1	1	Cuddly toy
	076	Er was eens een vosje…	2011	Gitte Spee	Gitte Spee	Moon	0	76_002	1	2	Fox	1	Red fox	1	Vulpes vulpes	Canidae	Carnivora	1	1	1	1	0	1	0	1	1	0
	076	Er was eens een vosje…	2011	Gitte Spee	Gitte Spee	Moon	0	76_003	3	1	0	0	Gull spec.	3	99	Laridae	Charadriiformes	2	1	1	99	0	0	0	0	0	0
	076	Er was eens een vosje…	2011	Gitte Spee	Gitte Spee	Moon	0	76_004	3	1	0	0	Bird spec.	5	99	99	99	2	1	1	99	0	0	0	0	0	0
	076	Er was eens een vosje…	2011	Gitte Spee	Gitte Spee	Moon	0	76_005	3	1	0	0	Bat spec.	4	99	99	Chiroptera	1	1	1	99	0	0	0	0	0	0
	077	Agent en Boef en de Boefagent	2011	Tjibbe Veldkamp	Kees de Boer	Lannoo	0	77_001	3	1	0	0	Mouse/rat spec.	3	99	Muridae	Rodentia	1	1	1	99	99	1	1	0	0	1	Cuddly toy
	077	Agent en Boef en de Boefagent	2011	Tjibbe Veldkamp	Kees de Boer	Lannoo	0	77_002	2	2	Dog	1	Dog	1	Canis familiaris	Canidae	Carnivora	1	1	1	5	1	1	1	0	0	0		Is called 'Policedog'
	077	Agent en Boef en de Boefagent	2011	Tjibbe Veldkamp	Kees de Boer	Lannoo	0	77_003	3	1	0	0	Spider spec.	4	99	99	Araneae	9	2	1	99	0	0	0	0	0	0
	077	Agent en Boef en de Boefagent	2011	Tjibbe Veldkamp	Kees de Boer	Lannoo	0	77_004	3	1	0	0	Mouse/rat spec.	3	99	Muridae	Rodentia	1	1	1	1	99	0	0	0	0	0
	077	Agent en Boef en de Boefagent	2011	Tjibbe Veldkamp	Kees de Boer	Lannoo	0	77_005	3	1	0	0	Bony fish spec.	5	99	99	99	5	1	1	99	0	0	0	0	0	0
	077	Agent en Boef en de Boefagent	2011	Tjibbe Veldkamp	Kees de Boer	Lannoo	0	77_006	3	1	0	0	Horse	1	Equus ferus caballus	Equidae	Perissodactyla	1	1	1	5	1	0	0	0	0	1	Figure (toy or decoration) in shop window
	077	Agent en Boef en de Boefagent	2011	Tjibbe Veldkamp	Kees de Boer	Lannoo	0	77_007	3	1	0	0	Cat	1	Felis catus	Felidae	Carnivora	1	1	1	5	1	0	0	0	0	0
	077	Agent en Boef en de Boefagent	2011	Tjibbe Veldkamp	Kees de Boer	Lannoo	0	77_008	3	1	0	0	Angelfish spec.	2	99	Cichlidae	Cichliformes	5	1	1	2	0	0	0	0	0	1	Depiction on banner shop
	077	Agent en Boef en de Boefagent	2011	Tjibbe Veldkamp	Kees de Boer	Lannoo	0	77_009	3	1	0	0	Bony fish spec.	5	99	99	99	5	1	1	2	0	0	0	0	0	0
	077	Agent en Boef en de Boefagent	2011	Tjibbe Veldkamp	Kees de Boer	Lannoo	0	77_010	3	1	0	0	Seahorse spec.	2	99	Syngnathidae	Syngnathiformes	5	1	1	2	0	0	0	0	0	1	Depiction on banner shop
	077	Agent en Boef en de Boefagent	2011	Tjibbe Veldkamp	Kees de Boer	Lannoo	0	77_011	3	1	0	0	Bony fish spec.	5	99	99	99	5	1	1	2	0	0	0	0	0	0
	077	Agent en Boef en de Boefagent	2011	Tjibbe Veldkamp	Kees de Boer	Lannoo	0	77_012	3	1	0	0	Bony fish spec.	5	99	99	99	5	1	1	2	0	0	0	0	0	1	Depiction on banner shop
	077	Agent en Boef en de Boefagent	2011	Tjibbe Veldkamp	Kees de Boer	Lannoo	0	77_013	3	1	0	0	Dog	1	Canis familiaris	Canidae	Carnivora	1	1	1	5	1	0	0	0	0	0
	077	Agent en Boef en de Boefagent	2011	Tjibbe Veldkamp	Kees de Boer	Lannoo	0	77_014	3	1	0	0	Chicken	1	Gallus gallus	Phasianidae	Galliformes	2	1	1	5	1	0	0	0	0	1	Seesaw
	077	Agent en Boef en de Boefagent	2011	Tjibbe Veldkamp	Kees de Boer	Lannoo	0	77_015	3	1	0	0	European rabbit	1	Oryctolagus cuniculus	Leporidae	Lagomorpha	1	1	1	1	1	1	1	0	1	1	Drawing, probably Miffy (Nijntje)
	077	Agent en Boef en de Boefagent	2011	Tjibbe Veldkamp	Kees de Boer	Lannoo	0	77_016	3	1	0	0	Bird spec.	5	99	99	99	2	1	1	99	0	0	0	0	0	1	Decoration
	077	Agent en Boef en de Boefagent	2011	Tjibbe Veldkamp	Kees de Boer	Lannoo	0	77_017	3	1	0	0	Brown bear	1	Ursus arctos	Ursidae	Carnivora	1	1	1	2	0	0	0	0	0	1	Teddy bear
	077	Agent en Boef en de Boefagent	2011	Tjibbe Veldkamp	Kees de Boer	Lannoo	0	77_018	3	1	0	0	Giraffe spec.	2	99	Giraffidae	Cetartiodactyla	1	1	1	2	0	1	1	0	0	1	Painting/Depiction on closet
	078	Waarom lig jij in mijn bedje	2011	Joke van Leeuwen	Joke van Leeuwen	Singel	0	78_001	1	1	0	0	Bear spec.	3	99	Ursidae	Carnivora	1	1	1	2	0	1	0	1	1	1	Teddy bear
	078	Waarom lig jij in mijn bedje	2011	Joke van Leeuwen	Joke van Leeuwen	Singel	0	78_002	1	1	0	0	Dog	1	Canis familiaris	Canidae	Carnivora	1	1	1	5	1	1	0	1	1	0
	078	Waarom lig jij in mijn bedje	2011	Joke van Leeuwen	Joke van Leeuwen	Singel	0	78_003	1	1	0	0	European rabbit	1	Oryctolagus cuniculus	Leporidae	Lagomorpha	1	1	1	1	1	1	0	1	1	0
	078	Waarom lig jij in mijn bedje	2011	Joke van Leeuwen	Joke van Leeuwen	Singel	0	78_004	1	1	0	0	Leopard	1	Panthera pardus	Felidae	Carnivora	1	1	1	2	0	1	0	1	1	0
	078	Waarom lig jij in mijn bedje	2011	Joke van Leeuwen	Joke van Leeuwen	Singel	0	78_005	1	1	0	0	Cat	1	Felis catus	Felidae	Carnivora	1	1	1	5	1	1	0	1	1	0
	078	Waarom lig jij in mijn bedje	2011	Joke van Leeuwen	Joke van Leeuwen	Singel	0	78_006	1	1	0	0	Chicken	1	Gallus gallus	Phasianidae	Galliformes	2	1	1	5	1	1	0	1	1	0
	079	Pieter de papegaaiduiker	2011	Petr Horácek	Petr Horácek	De Vier Windstreken	1	79_001	1	2	Puffin (papegaaiduiker)	1	Atlantic puffin	1	Fratercula arctica	Alcidae	Charadriiformes	2	1	1	2	0	1	0	1	1	0
	079	Pieter de papegaaiduiker	2011	Petr Horácek	Petr Horácek	De Vier Windstreken	1	79_002	2	2	Puffin (papegaaiduiker)	1	Atlantic puffin	1	Fratercula arctica	Alcidae	Charadriiformes	2	1	1	2	0	1	0	1	0	0
	079	Pieter de papegaaiduiker	2011	Petr Horácek	Petr Horácek	De Vier Windstreken	1	79_003	3	2	Puffin (papegaaiduiker)	1	Atlantic puffin	1	Fratercula arctica	Alcidae	Charadriiformes	2	1	1	2	0	1	0	1	0	0
	079	Pieter de papegaaiduiker	2011	Petr Horácek	Petr Horácek	De Vier Windstreken	1	79_004	3	1	0	0	Bony fish spec.	5	99	99	99	5	1	1	99	0	0	0	0	0	0
	079	Pieter de papegaaiduiker	2011	Petr Horácek	Petr Horácek	De Vier Windstreken	1	79_005	2	2	Whale	4	Rorqual whale spec.	3	99	Balaenopteridae	Cetartiodactyla	1	1	1	2	0	1	0	1	0	0
	079	Pieter de papegaaiduiker	2011	Petr Horácek	Petr Horácek	De Vier Windstreken	1	79_006	2	2	Parrot	4	Parrot spec.	4	99	99	Psittaciformes	2	1	1	2	0	1	0	1	0	0
	079	Pieter de papegaaiduiker	2011	Petr Horácek	Petr Horácek	De Vier Windstreken	1	79_007	2	2	Penguin	3	Penguin spec.	3	99	Spheniscidae	Sphenisciformes	2	1	1	2	0	0	0	0	0	0
	079	Pieter de papegaaiduiker	2011	Petr Horácek	Petr Horácek	De Vier Windstreken	1	79_008	2	2	Toucan	3	Toco toucan	1	Ramphastos toco	Ramphastidae	Piciformes	2	1	1	2	0	0	0	0	0	0
	081	Mama kwijt	2010	Chris Haughton	Chris Haughton	Gottmer	1	81_001	2	2	Owl	4	True owl spec.	3	99	Strigidae	Strigiformes	2	1	1	99	0	1	0	1	1	0
	081	Mama kwijt	2010	Chris Haughton	Chris Haughton	Gottmer	1	81_002	1	2	Owl	4	True owl spec.	3	99	Strigidae	Strigiformes	2	1	1	99	0	1	0	1	1	0
	081	Mama kwijt	2010	Chris Haughton	Chris Haughton	Gottmer	1	81_003	2	1	0	0	Bear spec.	3	99	Ursidae	Carnivora	1	1	1	2	0	1	0	0	1	0
	081	Mama kwijt	2010	Chris Haughton	Chris Haughton	Gottmer	1	81_004	2	2	Frog	4	Frog spec.	4	99	99	Anura	4	1	1	99	0	1	0	1	1	0
	081	Mama kwijt	2010	Chris Haughton	Chris Haughton	Gottmer	1	81_005	2	1	0	0	Rabbit/hare spec.	3	99	Leporidae	Lagomorpha	1	1	1	99	99	1	0	0	1	0
	081	Mama kwijt	2010	Chris Haughton	Chris Haughton	Gottmer	1	81_006	2	2	Squirrel	3	Squirrel spec.	3	99	Sciuridae	Rodentia	1	1	1	99	0	1	0	1	1	0
	082	Ik ben de beste	2010	Lucy Cousins	Lucy Cousins	Leopold	1	82_001	1	2	Dog	1	Dog	1	Canis familiaris	Canidae	Carnivora	1	1	1	5	1	1	1	1	1	0
	082	Ik ben de beste	2010	Lucy Cousins	Lucy Cousins	Leopold	1	82_002	2	2	Ladybird	3	Ladybird spec.	3	99	Coccinellidae	Coleoptera	8	2	1	99	0	1	1	1	1	0
	082	Ik ben de beste	2010	Lucy Cousins	Lucy Cousins	Leopold	1	82_003	2	2	Mole	3	Mole spec.	3	99	Talpidae	Eulipotyphla	1	1	1	99	0	1	1	1	1	0
	082	Ik ben de beste	2010	Lucy Cousins	Lucy Cousins	Leopold	1	82_004	2	2	Goose	3	Domestic goose	1	Anser anser domesticus	Anatidae	Anseriformes	2	1	1	1	1	1	1	1	1	0
	082	Ik ben de beste	2010	Lucy Cousins	Lucy Cousins	Leopold	1	82_005	2	2	Donkey	1	Donkey	1	Equus africanus	Equidae	Perissodactyla	1	1	1	5	1	1	1	1	1	0
	082	Ik ben de beste	2010	Lucy Cousins	Lucy Cousins	Leopold	1	82_006	3	1	0	0	Earthworm spec.	3	99	Lumbricidae	"Haplotaxida"	20	2	1	99	0	1	0	1	0	0
	082	Ik ben de beste	2010	Lucy Cousins	Lucy Cousins	Leopold	1	82_008	3	1	0	0	Dragonfly spec.	4	99	99	Odonata	8	2	1	99	0	1	0	0	1	0
	082	Ik ben de beste	2010	Lucy Cousins	Lucy Cousins	Leopold	1	82_008	3	1	0	0	Caterpillar spec.	4	99	99	Lepidoptera	8	2	1	99	0	1	0	1	0	0
	083	Wat het lieveheersbeestje hoorde	2010	Julia Donaldson	Lydia Monks	Gottmer	1	83_001	2	2	Horse	1	Horse	1	Equus ferus caballus	Equidae	Perissodactyla	1	1	1	5	1	1	0	1	0	0
	083	Wat het lieveheersbeestje hoorde	2010	Julia Donaldson	Lydia Monks	Gottmer	1	83_002	2	2	Sheep	1	Sheep	1	Ovis aries	Bovidae	Cetartiodactyla	1	1	1	5	1	1	0	1	0	0
	083	Wat het lieveheersbeestje hoorde	2010	Julia Donaldson	Lydia Monks	Gottmer	1	83_003	2	2	Cat	1	Cat	1	Felis catus	Felidae	Carnivora	1	1	1	5	1	1	0	1	0	0
	083	Wat het lieveheersbeestje hoorde	2010	Julia Donaldson	Lydia Monks	Gottmer	1	83_004	2	2	Pig	1	Pig	1	Sus scrofa domesticus	Suidae	Cetartiodactyla	1	1	1	5	1	1	0	1	0	0
	083	Wat het lieveheersbeestje hoorde	2010	Julia Donaldson	Lydia Monks	Gottmer	1	83_005	2	2	Dog	1	Dog	1	Canis familiaris	Canidae	Carnivora	1	1	1	5	1	1	0	1	0	0
	083	Wat het lieveheersbeestje hoorde	2010	Julia Donaldson	Lydia Monks	Gottmer	1	83_006	2	2	Cow	1	Cow	1	Bos taurus	Bovidae	Cetartiodactyla	1	1	1	5	1	1	0	1	0	0
	083	Wat het lieveheersbeestje hoorde	2010	Julia Donaldson	Lydia Monks	Gottmer	1	83_007	2	2	Duck	3	Mallard	1	Anas platyrhynchos	Anatidae	Anseriformes	2	1	1	1	1	1	0	1	0	0
	083	Wat het lieveheersbeestje hoorde	2010	Julia Donaldson	Lydia Monks	Gottmer	1	83_008	3	1	0	0	Goldfish	1	Carassius auratus	Cyprinidae	Cypriniformes	5	1	1	5	1	1	0	1	0	0
	083	Wat het lieveheersbeestje hoorde	2010	Julia Donaldson	Lydia Monks	Gottmer	1	83_009	1	2	Ladybird	3	Ladybird spec.	3	99	Coccinellidae	Coleoptera	8	2	1	99	0	1	0	1	1	0
	083	Wat het lieveheersbeestje hoorde	2010	Julia Donaldson	Lydia Monks	Gottmer	1	83_010	2	2	Goose	3	Domestic goose	1	Anser anser domesticus	Anatidae	Anseriformes	2	1	1	1	1	0	0	0	0	0
	083	Wat het lieveheersbeestje hoorde	2010	Julia Donaldson	Lydia Monks	Gottmer	1	83_011	2	2	Chicken	1	Chicken	1	Gallus gallus	Phasianidae	Galliformes	2	1	1	5	1	0	0	0	0	0
	083	Wat het lieveheersbeestje hoorde	2010	Julia Donaldson	Lydia Monks	Gottmer	1	83_012	3	1	0	0	True owl spec.	3	99	Strigidae	Strigiformes	2	1	1	99	0	0	0	0	0	0
	083	Wat het lieveheersbeestje hoorde	2010	Julia Donaldson	Lydia Monks	Gottmer	1	83_013	3	1	0	0	True owl spec.	3	99	Strigidae	Strigiformes	2	1	1	99	0	0	0	0	0	0
	083	Wat het lieveheersbeestje hoorde	2010	Julia Donaldson	Lydia Monks	Gottmer	1	83_014	3	1	0	0	Bat spec.	4	99	99	Chiroptera	1	1	1	99	0	0	0	0	0	0
	083	Wat het lieveheersbeestje hoorde	2010	Julia Donaldson	Lydia Monks	Gottmer	1	83_015	3	1	0	0	Red fox	1	Vulpes vulpes	Canidae	Carnivora	1	1	1	1	0	1	0	1	0	0
	083	Wat het lieveheersbeestje hoorde	2010	Julia Donaldson	Lydia Monks	Gottmer	1	83_016	3	1	0	0	European rabbit	1	Oryctolagus cuniculus	Leporidae	Lagomorpha	1	1	1	1	1	1	0	1	0	0
	083	Wat het lieveheersbeestje hoorde	2010	Julia Donaldson	Lydia Monks	Gottmer	1	83_017	3	2	Sheep	1	Sheep	1	Ovis aries	Bovidae	Cetartiodactyla	1	1	1	5	1	1	0	1	0	1	Drawing on map
	083	Wat het lieveheersbeestje hoorde	2010	Julia Donaldson	Lydia Monks	Gottmer	1	83_018	3	2	Cow	1	Cow	1	Bos taurus	Bovidae	Cetartiodactyla	1	1	1	5	1	1	0	1	0	1	Drawing on map
	083	Wat het lieveheersbeestje hoorde	2010	Julia Donaldson	Lydia Monks	Gottmer	1	83_019	3	2	Horse	1	Horse	1	Equus ferus caballus	Equidae	Perissodactyla	1	1	1	5	1	1	0	1	0	1	Drawing on map
	083	Wat het lieveheersbeestje hoorde	2010	Julia Donaldson	Lydia Monks	Gottmer	1	83_020	3	1	0	0	Bony fish spec.	5	99	99	99	5	1	1	99	0	1	0	1	0	1	Drawing on map
	083	Wat het lieveheersbeestje hoorde	2010	Julia Donaldson	Lydia Monks	Gottmer	1	83_021	3	2	Dog	1	Dog	1	Canis familiaris	Canidae	Carnivora	1	1	1	5	1	1	0	1	0	1	Drawing on map
	084	Zaza speelt doktertje	2010	Mylo Freeman	Mylo Freeman	Clavis	0	084_001	2	1	0	0	Bear spec.	3	99	Ursidae	Carnivora	1	1	1	2	0	1	0	1	0	1	Cuddly toy	Is called 'Roosje'
	084	Zaza speelt doktertje	2010	Mylo Freeman	Mylo Freeman	Clavis	0	084_002	2	2	Giraffe	2	Giraffe spec.	2	99	Giraffidae	Cetartiodactyla	1	1	1	2	0	1	0	1	0	1	Cuddly toy
	084	Zaza speelt doktertje	2010	Mylo Freeman	Mylo Freeman	Clavis	0	084_003	2	1	0	0	Rabbit spec.	3	99	Leporidae	Lagomorpha	1	1	1	99	99	0	0	0	0	1	Cuddly toy	Is called 'Pinkie'
	084	Zaza speelt doktertje	2010	Mylo Freeman	Mylo Freeman	Clavis	0	084_004	2	1	0	0	Snake spec.	4	99	99	Squamata	3	1	1	99	0	0	0	0	0	1	Cuddly toy	Is called 'Mo'
	086	Ikke niet	2010	Nicolas Killen	Nicolas Killen	Luister	1	086_001	3	1	0	0	Sauropoda spec.	4	99	99	Saurischia	6	1	0	98	98	0	0	0	0	1	Toy
	086	Ikke niet	2010	Nicolas Killen	Nicolas Killen	Luister	1	086_002	2	2	Dog	1	Dog	1	Canis familiaris	Canidae	Carnivora	1	1	1	5	1	0	0	0	0	0
	086	Ikke niet	2010	Nicolas Killen	Nicolas Killen	Luister	1	086_003	3	1	0	0	Duck spec.	3	99	Anatidae	Anseriformes	2	1	1	99	0	0	0	0	0	1	Rubber duck
	086	Ikke niet	2010	Nicolas Killen	Nicolas Killen	Luister	1	086_004	3	1	0	0	Dog	1	Canis familiaris	Canidae	Carnivora	1	1	1	5	1	0	0	0	0	0
	088	Vliegensvlugge vlieg	2010	Michael Rosen	Kevin Waldron	Lemniscaat	1	088_001	1	2	Fly	4	Fly spec.	4	99	99	Diptera	8	2	1	99	0	1	0	1	0	0
	088	Vliegensvlugge vlieg	2010	Michael Rosen	Kevin Waldron	Lemniscaat	1	088_002	2	2	Elephant	3	Elephant spec.	3	99	Elephantidae	Proboscidea	1	1	1	2	0	1	0	0	1	0
	088	Vliegensvlugge vlieg	2010	Michael Rosen	Kevin Waldron	Lemniscaat	1	088_003	2	2	Hippopotamus	1	Hippopotamus	1	Hippopotamus amphibius	Hippopotamidae	Cetartiodactyla	1	1	1	2	0	1	0	1	0	0
	088	Vliegensvlugge vlieg	2010	Michael Rosen	Kevin Waldron	Lemniscaat	1	088_004	2	2	Tiger	1	Tiger	1	Panthera tigris	Felidae	Carnivora	1	1	1	2	0	0	0	0	0	0
	089	Bramenjam	2010	Gerda Baardman	Natascha Stenvert	Moon	0	89_001	3	1	0	0	Hedgehog spec.	3	99	Erinaceidae	Eulipotyphla	1	1	1	99	0	0	0	0	0	0		No text in this book
	089	Bramenjam	2010	Gerda Baardman	Natascha Stenvert	Moon	0	89_002	3	1	0	0	Insect spec.	5	99	99	99	8	2	1	99	0	0	0	0	0	0		No text in this book
	089	Bramenjam	2010	Gerda Baardman	Natascha Stenvert	Moon	0	89_003	3	1	0	0	Caterpillar spec.	4	99	99	Lepidoptera	8	2	1	99	0	0	0	0	0	0		No text in this book
	089	Bramenjam	2010	Gerda Baardman	Natascha Stenvert	Moon	0	89_004	2	1	0	0	Dog	1	Canis familiaris	Canidae	Carnivora	1	1	1	5	1	0	0	0	0	0		No text in this book
	089	Bramenjam	2010	Gerda Baardman	Natascha Stenvert	Moon	0	89_005	3	1	0	0	Monkey spec.	4	99	99	Primates	1	1	1	2	0	1	1	1	1	0		No text in this book
	089	Bramenjam	2010	Gerda Baardman	Natascha Stenvert	Moon	0	89_006	3	1	0	0	Crocodile spec.	3	99	Crocodylidae	Crocodilia	3	1	1	2	0	0	0	0	0	1	Inflatable crocodile	No text in this book
	089	Bramenjam	2010	Gerda Baardman	Natascha Stenvert	Moon	0	89_007	3	1	0	0	Crocodile spec.	3	99	Crocodylidae	Crocodilia	3	1	1	2	0	1	0	1	1	0		No text in this book
	089	Bramenjam	2010	Gerda Baardman	Natascha Stenvert	Moon	0	89_008	3	1	0	0	Bird spec.	5	99	99	99	2	1	1	99	0	0	0	0	0	0		No text in this book
	089	Bramenjam	2010	Gerda Baardman	Natascha Stenvert	Moon	0	89_009	3	1	0	0	Dog	1	Canis familiaris	Canidae	Carnivora	1	1	1	5	1	0	0	0	0	1	Sign (no dogs allowed)	No text in this book
	089	Bramenjam	2010	Gerda Baardman	Natascha Stenvert	Moon	0	89_010	3	1	0	0	Frog spec.	4	99	99	Anura	4	1	1	99	0	1	1	0	1	1	Painting	No text in this book
	089	Bramenjam	2010	Gerda Baardman	Natascha Stenvert	Moon	0	89_011	3	1	0	0	Insect spec.	5	99	99	99	8	2	1	99	0	1	0	1	0	0		No text in this book
	089	Bramenjam	2010	Gerda Baardman	Natascha Stenvert	Moon	0	89_012	3	1	0	0	Spider spec.	4	99	99	Araneae	9	2	1	99	0	1	0	1	0	0		No text in this book
	089	Bramenjam	2010	Gerda Baardman	Natascha Stenvert	Moon	0	89_013	3	1	0	0	Bird spec.	5	99	99	99	2	1	1	99	0	1	0	1	0	0		No text in this book
	090	Meneer René	2010	Leo Timmers	Leo Timmers	Querido	0	90_001	3	1	0	0	European robin	1	Erithacus rubecula	Muscicapidae	Passeriformes	2	1	1	1	0	1	0	1	1	1	Painting
	090	Meneer René	2010	Leo Timmers	Leo Timmers	Querido	0	90_002	1	1	0	0	Dog	1	Canis familiaris	Canidae	Carnivora	1	1	1	5	1	1	1	1	1	0		Is called 'Mister René'
	090	Meneer René	2010	Leo Timmers	Leo Timmers	Querido	0	90_003	3	1	0	0	Dog	1	Canis familiaris	Canidae	Carnivora	1	1	1	5	1	1	1	1	1	1	Statue
	090	Meneer René	2010	Leo Timmers	Leo Timmers	Querido	0	90_004	3	1	0	0	Bony fish spec.	5	99	99	99	5	1	1	99	0	0	0	0	0	0		Dead fish
	090	Meneer René	2010	Leo Timmers	Leo Timmers	Querido	0	90_005	3	2	Penguin	3	Great penguin spec.	2	99	Spheniscidae	Sphenisciformes	2	1	1	2	0	1	0	0	1	0
	090	Meneer René	2010	Leo Timmers	Leo Timmers	Querido	0	90_006	3	1	0	0	Mouse/rat spec.	3	99	Muridae	Rodentia	1	1	1	99	99	1	1	1	1	0
	090	Meneer René	2010	Leo Timmers	Leo Timmers	Querido	0	90_007	3	1	0	0	Lobster spec.	4	99	99	Decapoda	10	2	1	99	0	0	0	0	0	0
	090	Meneer René	2010	Leo Timmers	Leo Timmers	Querido	0	90_008	3	1	0	0	Octopus spec.	4	99	99	Octopoda	12	2	1	99	0	0	0	0	0	1	Sign
	090	Meneer René	2010	Leo Timmers	Leo Timmers	Querido	0	90_009	3	1	0	0	Raccoon	1	Procyon lotor	Procyonidae	Carnivora	1	1	1	2	0	1	1	1	1	0
	090	Meneer René	2010	Leo Timmers	Leo Timmers	Querido	0	90_010	3	1	0	0	Wolf	1	Canis lupus	Canidae	Carnivora	1	1	1	1	0	0	0	0	0	1	Statue (Romelus and Remus)
	090	Meneer René	2010	Leo Timmers	Leo Timmers	Querido	0	90_011	3	1	0	0	Pig	1	Sus scrofa domesticus	Suidae	Cetartiodactyla	1	1	1	5	1	1	1	1	1	0
	090	Meneer René	2010	Leo Timmers	Leo Timmers	Querido	0	90_012	3	1	0	0	Horse	1	Equus ferus caballus	Equidae	Perissodactyla	1	1	1	5	1	1	1	1	1	0
	090	Meneer René	2010	Leo Timmers	Leo Timmers	Querido	0	90_013	3	1	0	0	Bony fish spec.	5	99	99	99	5	1	1	99	0	0	0	0	0	1	Depiction on a crate
	090	Meneer René	2010	Leo Timmers	Leo Timmers	Querido	0	90_014	3	1	0	0	Cat	1	Felis catus	Felidae	Carnivora	1	1	1	5	1	1	1	1	1	0
	090	Meneer René	2010	Leo Timmers	Leo Timmers	Querido	0	90_015	3	1	0	0	Dolphin spec.	3	99	Delphinidae	Cetartiodactyla	1	1	1	99	0	0	0	0	0	1	Toy (pool bath toy)
	090	Meneer René	2010	Leo Timmers	Leo Timmers	Querido	0	90_016	3	1	0	0	Duck spec.	3	99	Anatidae	Anseriformes	2	1	1	99	99	0	0	0	0	1	Toy (pool bath toy)
	090	Meneer René	2010	Leo Timmers	Leo Timmers	Querido	0	90_017	3	1	0	0	Bony fish spec.	5	99	99	99	5	1	1	99	0	0	0	0	0	1	Depiction on caviar box
	090	Meneer René	2010	Leo Timmers	Leo Timmers	Querido	0	90_018	2	1	0	0	European rabbit	1	Oryctolagus cuniculus	Leporidae	Lagomorpha	1	1	1	1	1	1	1	1	1	0		Is called 'Roos'
	090	Meneer René	2010	Leo Timmers	Leo Timmers	Querido	0	90_019	3	1	0	0	Elephant spec.	3	99	Elephantidae	Proboscidea	1	1	1	2	0	1	1	1	1	0
	090	Meneer René	2010	Leo Timmers	Leo Timmers	Querido	0	90_020	3	1	0	0	Crocodile spec.	3	99	Crocodylidae	Crocodilia	3	1	1	2	0	1	1	1	1	0
	090	Meneer René	2010	Leo Timmers	Leo Timmers	Querido	0	90_021	3	1	0	0	Bird spec.	5	99	99	99	2	1	1	99	0	0	0	0	0	1	Depiction on vase
	091	Fiet wil rennen	2009	Bibi Dumon Tak	Noëlle Smit	Singel	0	91_001	1	1	0	0	Ostrich spec.	2	99	Struthionidae	Struthioniformes	2	1	1	2	0	1	0	1	1	0		Is called 'Fiet'
	091	Fiet wil rennen	2009	Bibi Dumon Tak	Noëlle Smit	Singel	0	91_002	3	1	0	0	Bird spec.	5	99	99	99	2	1	1	99	0	0	0	0	0	0
	091	Fiet wil rennen	2009	Bibi Dumon Tak	Noëlle Smit	Singel	0	91_003	3	1	0	0	American black bear	1	Ursus americanus	Ursidae	Carnivora	1	1	1	2	0	1	0	1	0	0
	091	Fiet wil rennen	2009	Bibi Dumon Tak	Noëlle Smit	Singel	0	91_004	3	1	0	0	Giraffe spec.	2	99	Giraffidae	Cetartiodactyla	1	1	1	2	0	1	0	1	0	0
	091	Fiet wil rennen	2009	Bibi Dumon Tak	Noëlle Smit	Singel	0	91_005	2	2	Duck	3	Mallard	1	Anas platyrhynchos	Anatidae	Anseriformes	2	1	1	1	1	1	0	0	1	0
	091	Fiet wil rennen	2009	Bibi Dumon Tak	Noëlle Smit	Singel	0	91_006	2	2	Snail	5	Slug spec.	5	99	99	99	11	2	1	99	0	1	0	1	1	0
	091	Fiet wil rennen	2009	Bibi Dumon Tak	Noëlle Smit	Singel	0	91_007	3	1	0	0	Red fox	1	Vulpes vulpes	Canidae	Carnivora	1	1	1	1	0	1	0	1	1	0
	091	Fiet wil rennen	2009	Bibi Dumon Tak	Noëlle Smit	Singel	0	91_008	2	2	Worm	98	Earthworm spec.	3	99	Lumbricidae	"Haplotaxida"	20	2	1	99	0	1	0	1	0	0
	091	Fiet wil rennen	2009	Bibi Dumon Tak	Noëlle Smit	Singel	0	91_009	3	1	0	0	Red squirrel	1	Sciurus vulgaris	Sciuridae	Rodentia	1	1	1	1	0	1	0	1	1	0
	091	Fiet wil rennen	2009	Bibi Dumon Tak	Noëlle Smit	Singel	0	91_010	3	1	0	0	European badger	1	Meles meles	Mustelidae	Carnivora	1	1	1	1	0	1	0	1	1	0
	091	Fiet wil rennen	2009	Bibi Dumon Tak	Noëlle Smit	Singel	0	91_011	3	1	0	0	Rabbit/hare spec.	3	99	Leporidae	Lagomorpha	1	1	1	99	99	1	0	1	1	0
	091	Fiet wil rennen	2009	Bibi Dumon Tak	Noëlle Smit	Singel	0	91_012	2	2	Gull	3	Gull spec.	3	99	Laridae	Charadriiformes	2	1	1	99	0	1	0	1	0	0
	091	Fiet wil rennen	2009	Bibi Dumon Tak	Noëlle Smit	Singel	0	91_013	2	2	Gull	3	Gull spec.	3	99	Laridae	Charadriiformes	2	1	1	99	0	0	0	0	0	0
	091	Fiet wil rennen	2009	Bibi Dumon Tak	Noëlle Smit	Singel	0	91_014	2	2	Pike	2	Pike spec.	2	99	Esocidae	Esociformes	5	1	1	99	0	1	0	1	1	0
	091	Fiet wil rennen	2009	Bibi Dumon Tak	Noëlle Smit	Singel	0	91_015	3	1	0	0	Penguin spec.	3	99	Spheniscidae	Sphenisciformes	2	1	1	2	0	1	0	1	1	0
	091	Fiet wil rennen	2009	Bibi Dumon Tak	Noëlle Smit	Singel	0	91_016	2	2	Hare	2	Hare spec.	2	99	Leporidae	Lagomorpha	1	1	1	99	99	1	0	1	1	0
	091	Fiet wil rennen	2009	Bibi Dumon Tak	Noëlle Smit	Singel	0	91_017	3	1	0	0	Muskox	1	Ovibos moschatus	Bovidae	Cetartiodactyla	1	1	1	2	0	1	0	1	0	0
	091	Fiet wil rennen	2009	Bibi Dumon Tak	Noëlle Smit	Singel	0	91_018	3	1	0	0	Monkey spec.	4	99	99	Primates	1	1	1	2	0	1	0	1	0	0
	091	Fiet wil rennen	2009	Bibi Dumon Tak	Noëlle Smit	Singel	0	91_019	3	1	0	0	Kiwi spec.	2	99	Apterygidae	Apterygiformes	2	1	1	2	0	0	0	0	0	0
	091	Fiet wil rennen	2009	Bibi Dumon Tak	Noëlle Smit	Singel	0	91_020	3	1	0	0	Dog	1	Canis familiaris	Canidae	Carnivora	1	1	1	5	1	0	0	0	0	0
	092	Boe! roept Klein Konijn	2009	Jonathan Allen	Jonathan Allen	van Goor	2	92_001	1	2	Rabbit	1	European rabbit	1	Oryctolagus cuniculus	Leporidae	Lagomorpha	1	1	1	1	1	1	0	1	1	0
	092	Boe! roept Klein Konijn	2009	Jonathan Allen	Jonathan Allen	van Goor	2	92_002	2	2	Cow	1	Cow	1	Bos taurus	Bovidae	Cetartiodactyla	1	1	1	5	1	1	0	1	1	0
	092	Boe! roept Klein Konijn	2009	Jonathan Allen	Jonathan Allen	van Goor	2	92_003	2	2	Sheep	1	Sheep	1	Ovis aries	Bovidae	Cetartiodactyla	1	1	1	5	1	1	0	1	1	0
	092	Boe! roept Klein Konijn	2009	Jonathan Allen	Jonathan Allen	van Goor	2	92_004	2	2	Pig	1	Pig	1	Sus scrofa domesticus	Suidae	Cetartiodactyla	1	1	1	5	1	1	0	1	1	0
	092	Boe! roept Klein Konijn	2009	Jonathan Allen	Jonathan Allen	van Goor	2	92_005	2	2	Donkey	1	Donkey	1	Equus africanus	Equidae	Perissodactyla	1	1	1	5	1	1	0	1	1	0
	092	Boe! roept Klein Konijn	2009	Jonathan Allen	Jonathan Allen	van Goor	2	92_006	2	2	Duck	3	Duck spec.	3	99	Anatidae	Anseriformes	2	1	1	99	99	1	0	1	1	0
	093	Waar is mijn sok?	2009	Marijke ten Cate	Marijke ten Cate	Lemniscaat	0	93_001	3	1	0	0	Snake spec.	4	99	99	Squamata	3	1	1	2	0	1	1	1	0	0
	093	Waar is mijn sok?	2009	Marijke ten Cate	Marijke ten Cate	Lemniscaat	0	93_002	3	1	0	0	Cat	1	Felis catus	Felidae	Carnivora	1	1	1	5	1	0	0	0	0	0
	093	Waar is mijn sok?	2009	Marijke ten Cate	Marijke ten Cate	Lemniscaat	0	93_003	3	1	0	0	Monkey spec.	4	99	99	Primates	1	1	1	2	0	1	1	1	1	0
	093	Waar is mijn sok?	2009	Marijke ten Cate	Marijke ten Cate	Lemniscaat	0	93_004	3	1	0	0	Mouse/rat spec.	3	99	Muridae	Rodentia	1	1	1	1	1	1	1	1	1	0		Either a white house mouse or a white 'lab rat'
	093	Waar is mijn sok?	2009	Marijke ten Cate	Marijke ten Cate	Lemniscaat	0	93_005	3	1	0	0	Crocodile spec.	3	99	Crocodylidae	Crocodilia	3	1	1	2	0	1	0	0	1	0
	093	Waar is mijn sok?	2009	Marijke ten Cate	Marijke ten Cate	Lemniscaat	0	93_006	3	1	0	0	Duck spec.	3	99	Anatidae	Anseriformes	2	1	1	99	99	0	0	0	0	1	Cultural representation: rubber duck
	093	Waar is mijn sok?	2009	Marijke ten Cate	Marijke ten Cate	Lemniscaat	0	93_007	3	1	0	0	Dog	1	Canis familiaris	Canidae	Carnivora	1	1	1	5	1	1	1	1	0	0
	093	Waar is mijn sok?	2009	Marijke ten Cate	Marijke ten Cate	Lemniscaat	0	93_008	3	1	0	0	Bird spec.	5	99	99	99	2	1	1	99	0	1	1	0	1	0
	093	Waar is mijn sok?	2009	Marijke ten Cate	Marijke ten Cate	Lemniscaat	0	93_009	3	1	0	0	Turquoise-fronted amazon	1	Amazona aestiva	Psittacidae	Psittaciformes	2	1	1	2	0	1	1	0	1	0
	093	Waar is mijn sok?	2009	Marijke ten Cate	Marijke ten Cate	Lemniscaat	0	93_010	3	1	0	0	Cleopatra butterfly	1	Gonepteryx cleopatra	Pieridae	Lepidoptera	8	2	1	2	0	0	0	0	0	0
	093	Waar is mijn sok?	2009	Marijke ten Cate	Marijke ten Cate	Lemniscaat	0	93_011	3	1	0	0	Rabbit spec.	3	99	Leporidae	Lagomorpha	1	1	1	99	99	1	1	1	1	0
	093	Waar is mijn sok?	2009	Marijke ten Cate	Marijke ten Cate	Lemniscaat	0	93_012	3	1	0	0	Brown bear	1	Ursus arctos	Ursidae	Carnivora	1	1	1	2	0	1	1	0	0	1	Teddy bear
	093	Waar is mijn sok?	2009	Marijke ten Cate	Marijke ten Cate	Lemniscaat	0	93_013	3	1	0	0	Goat	1	Capra aegagrus hircus	Bovidae	Cetartiodactyla	1	1	1	5	1	1	1	0	1	0
	093	Waar is mijn sok?	2009	Marijke ten Cate	Marijke ten Cate	Lemniscaat	0	93_014	3	1	0	0	Snake spec.	4	99	99	Squamata	3	1	1	99	0	0	0	0	0	1	Toy: sock puppet
	093	Waar is mijn sok?	2009	Marijke ten Cate	Marijke ten Cate	Lemniscaat	0	93_015	3	1	0	0	Mammal spec.	5	99	99	99	1	1	1	99	99	0	0	0	0	1	Toy: sock puppet
	093	Waar is mijn sok?	2009	Marijke ten Cate	Marijke ten Cate	Lemniscaat	0	93_016	3	1	0	0	Sheep	1	Ovis aries	Bovidae	Cetartiodactyla	1	1	1	5	1	1	1	0	0	0
	093	Waar is mijn sok?	2009	Marijke ten Cate	Marijke ten Cate	Lemniscaat	0	93_017	3	1	0	0	Frog spec.	4	99	99	Anura	4	1	1	99	0	1	1	0	1	1	Costume
	093	Waar is mijn sok?	2009	Marijke ten Cate	Marijke ten Cate	Lemniscaat	0	93_018	3	1	0	0	Duck spec.	3	99	Anatidae	Anseriformes	2	1	1	99	99	1	1	0	1	1	Costume
	093	Waar is mijn sok?	2009	Marijke ten Cate	Marijke ten Cate	Lemniscaat	0	93_019	3	1	0	0	Butterfly spec.	4	99	99	Lepidoptera	8	2	1	99	0	0	0	0	0	0
	093	Waar is mijn sok?	2009	Marijke ten Cate	Marijke ten Cate	Lemniscaat	0	93_020	3	1	0	0	Butterfly spec.	4	99	99	Lepidoptera	8	2	1	99	0	0	0	0	0	0
	094	Bout en Moertje	2009	Nicole de Cock	Nicole de Cock	Gottmer	0	94_001	1	2	Donkey	1	Donkey	1	Equus africanus	Equidae	Perissodactyla	1	1	1	5	1	1	1	1	0	0
	094	Bout en Moertje	2009	Nicole de Cock	Nicole de Cock	Gottmer	0	94_002	1	2	Mouse	3	Mouse spec.	3	99	Muridae	Rodentia	1	1	1	99	99	1	1	1	1	0
	095	Naar het strand	2009	Thomas Docherty	Thomas Docherty	van Goor	1	95_001	3	1	0	0	Bird spec.	5	99	99	99	2	1	1	99	0	0	0	0	0	0
	095	Naar het strand	2009	Thomas Docherty	Thomas Docherty	van Goor	1	95_002	3	1	0	0	Monkey spec.	4	99	99	Primates	1	1	1	2	0	1	0	0	1	0
	095	Naar het strand	2009	Thomas Docherty	Thomas Docherty	van Goor	1	95_003	3	2	Bactrian camel (Kameel)	1	Dromedary	1	Camelus dromedarius	Camelidae	Cetartiodactyla	1	1	1	2	1	0	0	0	0	0		Dromedary is depicted but mentioned as 'camel' - perhaps a translation mistake
	095	Naar het strand	2009	Thomas Docherty	Thomas Docherty	van Goor	1	95_004	2	2	Bactrian camel (Kameel)	1	Dromedary	1	Camelus dromedarius	Camelidae	Cetartiodactyla	1	1	1	2	1	1	1	1	1	0		Dromedary is depicted but mentioned as 'camel' - perhaps a translation mistake
	095	Naar het strand	2009	Thomas Docherty	Thomas Docherty	van Goor	1	95_005	3	1	0	0	Great penguin spec.	2	99	Spheniscidae	Sphenisciformes	2	1	1	2	0	0	0	0	0	0
	095	Naar het strand	2009	Thomas Docherty	Thomas Docherty	van Goor	1	95_006	3	1	0	0	Cow	1	Bos taurus	Bovidae	Cetartiodactyla	1	1	1	5	1	0	0	0	0	0
	095	Naar het strand	2009	Thomas Docherty	Thomas Docherty	van Goor	1	95_007	3	1	0	0	Sheep	1	Ovis aries	Bovidae	Cetartiodactyla	1	1	1	5	1	0	0	0	0	0
	095	Naar het strand	2009	Thomas Docherty	Thomas Docherty	van Goor	1	95_008	3	1	0	0	European rabbit	1	Oryctolagus cuniculus	Leporidae	Lagomorpha	1	1	1	1	1	0	0	0	0	0
	095	Naar het strand	2009	Thomas Docherty	Thomas Docherty	van Goor	1	95_009	3	1	0	0	Carrion crow	1	Corvus corone	Corvidae	Passeriformes	2	1	1	1	0	0	0	0	0	0
	097	Balotje en het tasje van oma	2009	Yvonne Jagtenberg	Yvonne Jagtenberg	Leopold	0	97_001	3	1	0	0	Dog	1	Canis familiaris	Canidae	Carnivora	1	1	1	5	1	0	0	0	0	0
	097	Balotje en het tasje van oma	2009	Yvonne Jagtenberg	Yvonne Jagtenberg	Leopold	0	97_002	3	1	0	0	Mammal spec.	5	99	99	99	1	1	1	99	99	0	0	0	0	1	Cuddly toy
	097	Balotje en het tasje van oma	2009	Yvonne Jagtenberg	Yvonne Jagtenberg	Leopold	0	97_003	3	1	0	0	Cat	1	Felis catus	Felidae	Carnivora	1	1	1	5	1	0	0	0	0	0
	097	Balotje en het tasje van oma	2009	Yvonne Jagtenberg	Yvonne Jagtenberg	Leopold	0	97_004	3	1	0	0	Crow spec.	3	99	Corvidae	Passeriformes	2	1	1	99	0	0	0	0	0	0
	097	Balotje en het tasje van oma	2009	Yvonne Jagtenberg	Yvonne Jagtenberg	Leopold	0	97_005	3	1	0	0	Bird spec.	5	99	99	99	2	1	1	99	0	0	0	0	0	0
	098	O, o Octopus	2009	Elle van Lieshout, Erik van Os	Mies van Hout	Lemniscaat	0	98_001	3	1	0	0	Bony fish spec.	5	99	99	99	5	1	1	99	0	0	0	0	0	0
	098	O, o Octopus	2009	Elle van Lieshout, Erik van Os	Mies van Hout	Lemniscaat	0	98_002	3	1	0	0	Banggai cardinalfish	1	Pterapogon kauderni	Apogonidae	Kurtiformes	5	1	1	2	0	0	0	0	0	0
	098	O, o Octopus	2009	Elle van Lieshout, Erik van Os	Mies van Hout	Lemniscaat	0	98_003	3	1	0	0	Sea anemone spec.	4	99	99	Actiniaria	16	2	1	99	0	0	0	0	0	0
	098	O, o Octopus	2009	Elle van Lieshout, Erik van Os	Mies van Hout	Lemniscaat	0	98_004	3	1	0	0	Giant clam spec.	2	99	Cardiidae	Cardiida	13	2	1	2	0	0	0	0	0	0
	098	O, o Octopus	2009	Elle van Lieshout, Erik van Os	Mies van Hout	Lemniscaat	0	98_005	1	2	Octopus	4	Octopus spec.	4	99	99	Octopoda	12	2	1	99	0	1	0	1	1	0
	098	O, o Octopus	2009	Elle van Lieshout, Erik van Os	Mies van Hout	Lemniscaat	0	98_006	3	1	0	0	Shrimp spec.	4	99	99	Decapoda	10	2	1	99	0	1	0	1	0	0
	098	O, o Octopus	2009	Elle van Lieshout, Erik van Os	Mies van Hout	Lemniscaat	0	98_007	3	1	0	0	Starfish spec.	5	99	99	99	15	2	1	99	0	1	0	0	1	0
	098	O, o Octopus	2009	Elle van Lieshout, Erik van Os	Mies van Hout	Lemniscaat	0	98_008	3	1	0	0	Seahorse spec.	2	99	Syngnathidae	Syngnathiformes	5	1	1	99	0	1	0	1	1	0
	098	O, o Octopus	2009	Elle van Lieshout, Erik van Os	Mies van Hout	Lemniscaat	0	98_009	3	1	0	0	Bony fish spec.	5	99	99	99	5	1	1	99	0	1	0	1	0	0
	098	O, o Octopus	2009	Elle van Lieshout, Erik van Os	Mies van Hout	Lemniscaat	0	98_010	2	2	Boxfish (Koffervis)	3	Bos fish spec.	3	99	Ostraciidae	Tetraodontiformes	5	1	1	2	0	1	0	1	1	0
	098	O, o Octopus	2009	Elle van Lieshout, Erik van Os	Mies van Hout	Lemniscaat	0	98_011	2	2	Pipefish	3	Pipefish spec.	3	99	Syngnathidae	Syngnathiformes	5	1	1	2	0	1	0	1	0	0
	098	O, o Octopus	2009	Elle van Lieshout, Erik van Os	Mies van Hout	Lemniscaat	0	98_012	3	1	0	0	Bony fish spec.	5	99	99	99	5	1	1	99	0	0	0	0	0	0
	098	O, o Octopus	2009	Elle van Lieshout, Erik van Os	Mies van Hout	Lemniscaat	0	98_013	3	1	0	0	Sea urchin spec.	5	99	99	99	15	2	1	99	0	1	0	1	0	0
	098	O, o Octopus	2009	Elle van Lieshout, Erik van Os	Mies van Hout	Lemniscaat	0	98_014	2	2	Jellyfish	5	Jellyfish spec.	5	99	99	99	14	2	1	99	0	1	0	1	1	0
	098	O, o Octopus	2009	Elle van Lieshout, Erik van Os	Mies van Hout	Lemniscaat	0	98_015	3	1	0	0	Shrimp spec.	4	99	99	Decapoda	10	2	1	99	0	1	0	1	0	0
	098	O, o Octopus	2009	Elle van Lieshout, Erik van Os	Mies van Hout	Lemniscaat	0	98_016	2	2	Hermit crab	4	Hermit crab	4	99	99	Decapoda	10	2	1	99	0	1	0	0	1	0
	098	O, o Octopus	2009	Elle van Lieshout, Erik van Os	Mies van Hout	Lemniscaat	0	98_017	3	1	0	0	Brittle star spec.	5	99	99	99	15	2	1	99	0	1	0	1	0	0
	098	O, o Octopus	2009	Elle van Lieshout, Erik van Os	Mies van Hout	Lemniscaat	0	98_018	3	1	0	0	Bony fish spec.	5	99	99	99	5	1	1	99	0	0	0	0	0	0
	098	O, o Octopus	2009	Elle van Lieshout, Erik van Os	Mies van Hout	Lemniscaat	0	98_019	3	1	0	0	Annelid spec.	5	99	99	99	20	2	1	99	0	1	0	1	0	0
	098	O, o Octopus	2009	Elle van Lieshout, Erik van Os	Mies van Hout	Lemniscaat	0	98_020	2	2	Whale	4	Whale spec.	4	99	99	Cetartiodactyla	1	1	1	99	0	1	0	1	0	0
	098	O, o Octopus	2009	Elle van Lieshout, Erik van Os	Mies van Hout	Lemniscaat	0	98_021	3	1	0	0	Bony fish spec.	5	99	99	99	5	1	1	99	0	0	0	0	0	0
	099	Ik moet zó nodig!	2009	Fiona Rempt	Noëlle Smit	van Goor	0	99_001	2	2	Dog	1	Dog	1	Canis familiaris	Canidae	Carnivora	1	1	1	5	1	0	0	0	0	0
	099	Ik moet zó nodig!	2009	Fiona Rempt	Noëlle Smit	van Goor	0	99_002	3	1	0	0	Bird spec.	5	99	99	99	2	1	1	99	0	0	0	0	0	0
	099	Ik moet zó nodig!	2009	Fiona Rempt	Noëlle Smit	van Goor	0	99_005	3	1	0	0	Bony fish spec.	5	99	99	99	5	1	1	99	0	1	0	0	1	1	Statue
	099	Ik moet zó nodig!	2009	Fiona Rempt	Noëlle Smit	van Goor	0	99_006	3	1	0	0	Chicken	1	Gallus gallus	Phasianidae	Galliformes	2	1	1	5	1	0	0	0	0	0
	099	Ik moet zó nodig!	2009	Fiona Rempt	Noëlle Smit	van Goor	0	99_007	2	2	Cat	1	Cat	1	Felis catus	Felidae	Carnivora	1	1	1	5	1	0	0	0	0	0
	099	Ik moet zó nodig!	2009	Fiona Rempt	Noëlle Smit	van Goor	0	99_008	3	1	0	0	Bird spec.	5	99	99	99	2	1	1	99	0	0	0	0	0	0
	099	Ik moet zó nodig!	2009	Fiona Rempt	Noëlle Smit	van Goor	0	99_012	3	1	0	0	Dog	1	Canis familiaris	Canidae	Carnivora	1	1	1	5	1	0	0	0	0	0
	100	De coole cowboy	2009	Tjibbe Veldkamp & Wouter Tulp	Wouter Tulp	van Goor	0	100_001	2	2	Horse	1	Horse	1	Equus ferus caballus	Equidae	Perissodactyla	1	1	1	5	1	1	1	1	1	0
	100	De coole cowboy	2009	Tjibbe Veldkamp & Wouter Tulp	Wouter Tulp	van Goor	0	100_002	3	1	0	0	Bird spec.	5	99	99	99	2	1	1	99	0	0	0	0	0	0
	100	De coole cowboy	2009	Tjibbe Veldkamp & Wouter Tulp	Wouter Tulp	van Goor	0	100_003	3	2	Horse	1	Horse	1	Equus ferus caballus	Equidae	Perissodactyla	1	1	1	5	1	1	1	1	0	0
	100	De coole cowboy	2009	Tjibbe Veldkamp & Wouter Tulp	Wouter Tulp	van Goor	0	100_004	3	1	0	0	Rat spec.	2	99	Muridae	Rodentia	1	1	1	1	99	0	0	0	0	0
	100	De coole cowboy	2009	Tjibbe Veldkamp & Wouter Tulp	Wouter Tulp	van Goor	0	100_005	3	1	0	0	Lion	1	Panthera leo	Felidae	Carnivora	1	1	1	2	0	1	0	1	0	1	Statue
	100	De coole cowboy	2009	Tjibbe Veldkamp & Wouter Tulp	Wouter Tulp	van Goor	0	100_006	3	1	0	0	Bird spec.	5	99	99	99	2	1	1	99	0	0	0	0	0	0
	100	De coole cowboy	2009	Tjibbe Veldkamp & Wouter Tulp	Wouter Tulp	van Goor	0	100_007	3	1	0	0	Songbird spec.	4	99	99	Passeriformes	2	1	1	99	0	1	0	1	0	0
	100	De coole cowboy	2009	Tjibbe Veldkamp & Wouter Tulp	Wouter Tulp	van Goor	0	100_008	3	1	0	0	Dog	1	Canis familiaris	Canidae	Carnivora	1	1	1	5	1	0	0	0	0	0
	100	De coole cowboy	2009	Tjibbe Veldkamp & Wouter Tulp	Wouter Tulp	van Goor	0	100_009	2	2	Frog	4	Frog spec.	4	99	99	Anura	4	1	1	99	0	1	1	1	1	0
	101	De Wiebelbillenboogie	2008	Guido Van Genechten	Guido Van Genechten	Clavis	0	101_001	2	1	0	0	Elephant spec.	3	99	Elephantidae	Proboscidea	1	1	1	2	0	1	1	1	1	0		Is called 'Daddy'
	101	De Wiebelbillenboogie	2008	Guido Van Genechten	Guido Van Genechten	Clavis	0	101_002	1	1	0	0	Elephant spec.	3	99	Elephantidae	Proboscidea	1	1	1	2	0	1	1	1	1	0
	101	De Wiebelbillenboogie	2008	Guido Van Genechten	Guido Van Genechten	Clavis	0	101_003	3	1	0	0	Crocodile spec.	3	99	Crocodylidae	Crocodilia	3	1	1	2	0	1	0	1	0	1	Toy
	101	De Wiebelbillenboogie	2008	Guido Van Genechten	Guido Van Genechten	Clavis	0	101_004	3	1	0	0	Brown bear	1	Ursus arctos	Ursidae	Carnivora	1	1	1	2	0	0	0	0	0	1	Teddy bear
	101	De Wiebelbillenboogie	2008	Guido Van Genechten	Guido Van Genechten	Clavis	0	101_005	3	1	0	0	Mouse/rat spec.	3	99	Muridae	Rodentia	1	1	1	99	99	1	0	1	0	0
	101	De Wiebelbillenboogie	2008	Guido Van Genechten	Guido Van Genechten	Clavis	0	101_006	3	1	0	0	Elephant spec.	3	99	Elephantidae	Proboscidea	1	1	1	2	0	0	0	0	0	1	Drawing
	101	De Wiebelbillenboogie	2008	Guido Van Genechten	Guido Van Genechten	Clavis	0	101_007	3	1	0	0	Common brimstone	1	Gonepteryx rhamni	Pieridae	Lepidoptera	8	2	1	1	0	0	0	0	0	0
	101	De Wiebelbillenboogie	2008	Guido Van Genechten	Guido Van Genechten	Clavis	0	101_008	3	1	0	0	Duck spec.	3	99	Anatidae	Anseriformes	2	1	1	99	99	0	0	0	0	1	Rubber duck
	102	De koe die een ei legde	2008	Andy Cutbill	Russel Ayto	Lemniscaat	1	102_001	1	2	Cow	1	Cow	1	Bos taurus	Bovidae	Cetartiodactyla	1	1	1	5	1	1	0	1	1	0
	102	De koe die een ei legde	2008	Andy Cutbill	Russel Ayto	Lemniscaat	1	102_002	2	2	Chicken	1	Chicken	1	Gallus gallus	Phasianidae	Galliformes	2	1	1	5	1	1	0	1	1	0
	102	De koe die een ei legde	2008	Andy Cutbill	Russel Ayto	Lemniscaat	1	102_003	2	2	Cow	1	Cow	1	Bos taurus	Bovidae	Cetartiodactyla	1	1	1	5	1	1	0	1	1	0
	102	De koe die een ei legde	2008	Andy Cutbill	Russel Ayto	Lemniscaat	1	102_004	3	1	0	0	Crow spec.	3	99	Corvidae	Passeriformes	2	1	1	99	0	1	0	1	0	0
	102	De koe die een ei legde	2008	Andy Cutbill	Russel Ayto	Lemniscaat	1	102_005	3	1	0	0	Pig	1	Sus scrofa domesticus	Suidae	Cetartiodactyla	1	1	1	5	1	1	0	1	1	0
	102	De koe die een ei legde	2008	Andy Cutbill	Russel Ayto	Lemniscaat	1	102_006	3	1	0	0	Horse	1	Equus ferus caballus	Equidae	Perissodactyla	1	1	1	5	1	1	0	1	1	0
	102	De koe die een ei legde	2008	Andy Cutbill	Russel Ayto	Lemniscaat	1	102_007	3	1	0	0	Sheep	1	Ovis aries	Bovidae	Cetartiodactyla	1	1	1	5	1	1	0	1	0	0
	103	Giraf heeft het koud	2008	Judith Koppens	Judith Koppens	Clavis	0	103_001	2	2	Pig	1	Pig	1	Sus scrofa domesticus	Suidae	Cetartiodactyla	1	1	1	5	1	1	0	1	1	0
	103	Giraf heeft het koud	2008	Judith Koppens	Judith Koppens	Clavis	0	103_002	1	2	Giraffe	2	Giraffe spec.	2	99	Giraffidae	Cetartiodactyla	1	1	1	2	0	1	1	1	1	0
	103	Giraf heeft het koud	2008	Judith Koppens	Judith Koppens	Clavis	0	103_003	2	2	Mouse	3	Mouse spec.	3	99	Muridae	Rodentia	1	1	1	99	99	1	1	1	1	0
	103	Giraf heeft het koud	2008	Judith Koppens	Judith Koppens	Clavis	0	103_004	2	2	Bear	3	Bear spec.	3	99	Ursidae	Carnivora	1	1	1	2	0	1	1	1	1	0
	103	Giraf heeft het koud	2008	Judith Koppens	Judith Koppens	Clavis	0	103_005	3	1	0	0	European rabbit	1	Oryctolagus cuniculus	Leporidae	Lagomorpha	1	1	1	1	1	1	1	0	0	1	Cuddly toy
	103	Giraf heeft het koud	2008	Judith Koppens	Judith Koppens	Clavis	0	103_006	2	2	Elephant	3	Elephant spec.	3	99	Elephantidae	Proboscidea	1	1	1	2	0	1	1	1	1	0
	104	Ik wil een hond	2008	David LaRochelle	Hanako Wakiyama	Lemniscaat	2	104_001	3	2	Dog	1	Dog	1	Canis familiaris	Canidae	Carnivora	1	1	1	5	1	0	0	0	0	0
	104	Ik wil een hond	2008	David LaRochelle	Hanako Wakiyama	Lemniscaat	2	104_002	3	1	0	0	Bear spec.	3	99	Muridae	Rodentia	1	1	1	2	0	1	0	1	1	1	Toy
	104	Ik wil een hond	2008	David LaRochelle	Hanako Wakiyama	Lemniscaat	2	104_003	3	1	0	0	Songbird spec.	4	99	99	Passeriformes	2	1	1	99	0	0	0	0	0	0
	104	Ik wil een hond	2008	David LaRochelle	Hanako Wakiyama	Lemniscaat	2	104_004	3	1	0	0	Crab spec.	4	99	99	Decapoda	10	2	1	99	0	0	0	0	0	0
	104	Ik wil een hond	2008	David LaRochelle	Hanako Wakiyama	Lemniscaat	2	104_005	3	1	0	0	Squirrel spec.	3	99	Sciuridae	Rodentia	1	1	1	99	0	0	0	0	0	0
	104	Ik wil een hond	2008	David LaRochelle	Hanako Wakiyama	Lemniscaat	2	104_006	3	1	0	0	Monkey spec.	4	99	99	Primates	1	1	1	2	0	1	0	1	0	0
	104	Ik wil een hond	2008	David LaRochelle	Hanako Wakiyama	Lemniscaat	2	104_010	3	1	0	0	Rabbit/hare spec.	3	99	Leporidae	Lagomorpha	1	1	1	99	99	0	0	0	0	1	Balloon
	104	Ik wil een hond	2008	David LaRochelle	Hanako Wakiyama	Lemniscaat	2	104_011	3	1	0	0	Elephant spec.	3	99	Elephantidae	Proboscidea	1	1	1	2	0	0	0	0	0	1	Toy (seen in dream of character)
	104	Ik wil een hond	2008	David LaRochelle	Hanako Wakiyama	Lemniscaat	2	104_007	3	1	0	0	Giraffe spec.	2	99	Giraffidae	Cetartiodactyla	1	1	1	2	0	0	0	0	0	1	Toy
	104	Ik wil een hond	2008	David LaRochelle	Hanako Wakiyama	Lemniscaat	2	104_008	3	1	0	0	Duck spec.	3	99	Anatidae	Anseriformes	2	1	1	99	0	1	0	1	0	1	Toy
	104	Ik wil een hond	2008	David LaRochelle	Hanako Wakiyama	Lemniscaat	2	104_009	2	2	Dog	1	Dog	1	Canis familiaris	Canidae	Carnivora	1	1	1	5	1	0	0	0	0	0
	105	Niels wil nog niet slapen	2008	Marcus Pfister	Marcus Pfister	De Vier Windstreken	1	105_001	1	2	Hippopotamus	1	Hippopotamus	1	Hippopotamus amphibius	Hippopotamidae	Cetartiodactyla	1	1	1	2	0	1	1	1	1	0
	105	Niels wil nog niet slapen	2008	Marcus Pfister	Marcus Pfister	De Vier Windstreken	1	105_002	2	2	Hippopotamus	1	Hippopotamus	1	Hippopotamus amphibius	Hippopotamidae	Cetartiodactyla	1	1	1	2	0	1	0	1	1	0
	105	Niels wil nog niet slapen	2008	Marcus Pfister	Marcus Pfister	De Vier Windstreken	1	105_003	3	1	0	0	Duck spec.	3	99	Anatidae	Anseriformes	2	1	1	99	99	1	0	1	0	1	Rubber duck
	105	Niels wil nog niet slapen	2008	Marcus Pfister	Marcus Pfister	De Vier Windstreken	1	105_004	3	2	Hippopotamus	1	Hippopotamus	1	Hippopotamus amphibius	Hippopotamidae	Cetartiodactyla	1	1	1	2	0	0	0	0	0	1	Depicted in a book
	106	Ik voel een voet!	2008	Maranke Rinck	Martijn van der Linden	Lemniscaat	0	106_001	1	2	Turtle ('Schildpad')	4	Tortoise spec.	3	99	Testudinidae	Testudines	3	1	1	2	0	1	0	1	1	0
	106	Ik voel een voet!	2009	Maranke Rinck	Martijn van der Linden	Lemniscaat	0	106_002	1	2	Bat	4	Bat spec.	4	99	99	Chiroptera	1	1	1	99	0	1	0	1	1	0
	106	Ik voel een voet!	2010	Maranke Rinck	Martijn van der Linden	Lemniscaat	0	106_003	1	2	Octopus	4	Octopus spec.	4	99	99	Octopoda	12	2	1	99	0	1	0	1	1	0
	106	Ik voel een voet!	2012	Maranke Rinck	Martijn van der Linden	Lemniscaat	0	106_004	3	1	0	0	Bony fish spec.	5	99	99	99	5	1	1	99	0	0	0	0	0	1	Decoration on character
	106	Ik voel een voet!	2011	Maranke Rinck	Martijn van der Linden	Lemniscaat	0	106_005	1	2	Bird	5	Bird spec.	5	99	99	99	2	1	1	99	0	1	0	1	1	0
	106	Ik voel een voet!	2012	Maranke Rinck	Martijn van der Linden	Lemniscaat	0	106_006	1	2	Caprine	3	Goat	1	Capra aegagrus hircus	Bovidae	Cetartiodactyla	1	1	1	5	1	1	0	1	1	0
	106	Ik voel een voet!	2008	Maranke Rinck	Martijn van der Linden	Lemniscaat	0	106_007	2	2	Turtle ('Schildpad')	4	Tortoise spec.	3	99	Testudinidae	Testudines	3	1	1	2	0	1	0	1	0	0
	106	Ik voel een voet!	2009	Maranke Rinck	Martijn van der Linden	Lemniscaat	0	106_008	2	2	Bat	4	Bat spec.	4	99	99	Chiroptera	1	1	1	99	0	1	0	1	0	0
	106	Ik voel een voet!	2010	Maranke Rinck	Martijn van der Linden	Lemniscaat	0	106_009	2	2	Octopus	4	Octopus spec.	4	99	99	Octopoda	12	2	1	99	0	0	0	0	0	0
	106	Ik voel een voet!	2012	Maranke Rinck	Martijn van der Linden	Lemniscaat	0	106_010	3	1	0	0	Bony fish spec.	5	99	99	99	5	1	1	99	0	0	0	0	0	1	Decoration on character
	106	Ik voel een voet!	2011	Maranke Rinck	Martijn van der Linden	Lemniscaat	0	106_011	2	2	Bird	5	Bird spec.	5	99	99	99	2	1	1	99	0	1	0	1	0	0
	106	Ik voel een voet!	2012	Maranke Rinck	Martijn van der Linden	Lemniscaat	0	106_012	2	2	Caprine	3	Goat	1	Capra aegagrus hircus	Bovidae	Cetartiodactyla	1	1	1	5	1	1	0	1	0	0
	106	Ik voel een voet!	2012	Maranke Rinck	Martijn van der Linden	Lemniscaat	0	106_013	2	2	Elephant	3	Elephant spec.	3	99	Elephantidae	Proboscidea	1	1	1	2	0	1	0	1	1	0
	107	Jarig	2010	Liesbet Slegers	Liesbet Slegers	Clavis	0	107_001	2	1	0	0	Brown bear	1	Ursus arctos	Ursidae	Carnivora	1	1	1	2	0	1	0	1	0	1	Teddy bear
	108	Agent en boef	2008	Tjibbe Veldkamp	Kees de Boer	Lannoo	0	108_001	2	2	Dog	1	Dog	1	Canis familiaris	Canidae	Carnivora	1	1	1	5	1	1	0	1	0	0		Is called 'Policedog'
	108	Agent en boef	2008	Tjibbe Veldkamp	Kees de Boer	Lannoo	0	108_002	3	1	0	0	Songbird spec.	4	99	99	Passeriformes	2	1	1	99	0	0	0	0	0	0
	108	Agent en boef	2008	Tjibbe Veldkamp	Kees de Boer	Lannoo	0	108_003	3	1	0	0	Horse	1	Equus ferus caballus	Equidae	Perissodactyla	1	1	1	5	1	0	0	0	0	1	Object in store (decoration?)
	108	Agent en boef	2008	Tjibbe Veldkamp	Kees de Boer	Lannoo	0	108_004	3	1	0	0	Butterfly spec.	4	99	99	Lepidoptera	8	2	1	99	0	0	0	0	0	0
	108	Agent en boef	2008	Tjibbe Veldkamp	Kees de Boer	Lannoo	0	108_005	3	1	0	0	Mallard	1	Anas platyrhynchos	Anatidae	Anseriformes	2	1	1	1	1	0	0	0	0	0
	108	Agent en boef	2008	Tjibbe Veldkamp	Kees de Boer	Lannoo	0	108_006	3	1	0	0	Bird spec.	5	99	99	99	2	1	1	99	0	0	0	0	0	0
	109	Raf	2008	Anke de Vries	Charlotte Dematons	Lemniscaat	0	109_001	1	1	0	0	Giraffe spec.	2	99	Giraffidae	Cetartiodactyla	1	1	1	2	0	1	1	1	0	1	Cuddly toy	Is called 'Raf'
	109	Raf	2008	Anke de Vries	Charlotte Dematons	Lemniscaat	0	109_002	3	1	0	0	Monkey spec.	4	99	99	Primates	1	1	1	2	0	1	1	1	0	1	Cuddly toy
	109	Raf	2008	Anke de Vries	Charlotte Dematons	Lemniscaat	0	109_003	3	1	0	0	Elephant spec.	3	99	Elephantidae	Proboscidea	1	1	1	2	0	1	1	1	0	1	Cuddly toy
	109	Raf	2008	Anke de Vries	Charlotte Dematons	Lemniscaat	0	109_004	3	1	0	0	Flamingo spec.	3	99	Phoenicopteridae	Phoenicopteriformes	2	1	1	2	0	1	1	0	0	1	Cuddly toy
	109	Raf	2008	Anke de Vries	Charlotte Dematons	Lemniscaat	0	109_005	3	1	0	0	Snake spec.	4	99	99	Squamata	3	1	1	99	0	1	1	1	0	1	Cuddly toy
	109	Raf	2008	Anke de Vries	Charlotte Dematons	Lemniscaat	0	109_006	3	1	0	0	Dromedary	1	Camelus dromedarius	Camelidae	Cetartiodactyla	1	1	1	2	1	1	1	1	0	1	Cuddly toy
	109	Raf	2008	Anke de Vries	Charlotte Dematons	Lemniscaat	0	109_008	2	2	Bird	5	Flamingo spec.	3	99	Phoenicopteridae	Phoenicopteriformes	2	1	1	2	0	0	0	0	0	0
	109	Raf	2008	Anke de Vries	Charlotte Dematons	Lemniscaat	0	109_009	3	1	0	0	Hippopotamus	1	Hippopotamus amphibius	Hippopotamidae	Cetartiodactyla	1	1	1	2	0	0	0	0	0	1	Stamp
	109	Raf	2008	Anke de Vries	Charlotte Dematons	Lemniscaat	0	109_010	2	2	Elephant	3	African elephant spec.	2	99	Elephantidae	Proboscidea	1	1	1	2	0	0	0	0	0	0
	109	Raf	2008	Anke de Vries	Charlotte Dematons	Lemniscaat	0	109_011	3	1	0	0	Crocodile spec.	3	99	Crocodylidae	Crocodilia	3	1	1	2	0	0	0	0	0	1	Stamp
	109	Raf	2008	Anke de Vries	Charlotte Dematons	Lemniscaat	0	109_012	2	2	Monkey	4	Vervet	1	Chlorocebus pygerythrus	Cercopithecidae	Primates	1	1	1	2	0	1	0	1	0	0
	109	Raf	2008	Anke de Vries	Charlotte Dematons	Lemniscaat	0	109_013	3	1	0	0	Snake spec.	4	99	99	Squamata	3	1	1	2	0	0	0	0	0	0
	109	Raf	2008	Anke de Vries	Charlotte Dematons	Lemniscaat	0	109_014	2	2	Giraffe	2	Giraffe spec.	2	99	Giraffidae	Cetartiodactyla	1	1	1	2	0	0	0	0	0	0
	109	Raf	2008	Anke de Vries	Charlotte Dematons	Lemniscaat	0	109_015	3	1	0	0	Zebra spec.	2	99	Equidae	Perissodactyla	1	1	1	2	0	0	0	0	0	1	Stamp
	109	Raf	2008	Anke de Vries	Charlotte Dematons	Lemniscaat	0	109_016	3	1	0	0	Papilio spec.	2	99	Papilionidae	Lepidoptera	8	2	1	99	0	0	0	0	0	1	Stamp
	110	Tandenpoetsen!	2008	Helga Warmels	Barbara de Wolf	Mercis	0	110_001	3	1	0	0	Dog	1	Canis familiaris	Canidae	Carnivora	1	1	1	5	1	1	1	0	0	0
	110	Tandenpoetsen!	2008	Helga Warmels	Barbara de Wolf	Mercis	0	110_002	3	1	0	0	Duck spec.	3	99	Anatidae	Anseriformes	2	1	1	99	0	0	0	0	0	1	Rubber duck
	110	Tandenpoetsen!	2008	Helga Warmels	Barbara de Wolf	Mercis	0	110_003	3	1	0	0	Brown bear	1	Ursus arctos	Ursidae	Carnivora	1	1	1	2	0	1	0	1	0	1	Teddy bear
	111	Mijn wonderlijke oom	2019	Yvonne Jagtenberg	Yvonne Jagtenberg	Rubinstein	0	111_001	3	1	0	0	Cat	1	Felis catus	Felidae	Carnivora	1	1	1	5	1	0	0	0	0	0
	111	Mijn wonderlijke oom	2019	Yvonne Jagtenberg	Yvonne Jagtenberg	Rubinstein	0	111_002	3	1	0	0	Dog	1	Canis familiaris	Canidae	Carnivora	1	1	1	5	1	0	0	0	0	0
	111	Mijn wonderlijke oom	2019	Yvonne Jagtenberg	Yvonne Jagtenberg	Rubinstein	0	111_003	2	2	Dog	1	Dog	1	Canis familiaris	Canidae	Carnivora	1	1	1	5	1	0	0	0	0	0
	111	Mijn wonderlijke oom	2019	Yvonne Jagtenberg	Yvonne Jagtenberg	Rubinstein	0	111_004	3	1	0	0	Bony fish spec.	5	99	99	99	5	1	1	99	0	0	0	0	0	1	Statue
	111	Mijn wonderlijke oom	2019	Yvonne Jagtenberg	Yvonne Jagtenberg	Rubinstein	0	111_005	3	1	0	0	Songbird spec.	4	99	99	Passeriformes	2	1	1	99	99	0	0	0	0	0
	112	De wolf, de eend en de muis	2019	Mac Barnett	Jon Klassen	Gottmer	2	112_001	1	2	Mouse	3	House mouse	1	Mus musculus	Muridae	Rodentia	1	1	1	1	1	1	1	1	1	0
	112	De wolf, de eend en de muis	2019	Mac Barnett	Jon Klassen	Gottmer	2	112_002	2	2	Wolf	1	Wolf	1	Canis lupus	Canidae	Carnivora	1	1	1	1	0	1	0	1	1	0
	112	De wolf, de eend en de muis	2019	Mac Barnett	Jon Klassen	Gottmer	2	112_003	2	2	Duck	3	Mallard	1	Anas platyrhynchos	Anatidae	Anseriformes	2	1	1	1	1	1	1	1	1	0
	113	Die eland is van mij	2018	Oliver Jeffers	Oliver Jeffers	Hoogland & Van Klaveren	1	113_002	3	1	0	0	Penguin spec.	3	99	Spheniscidae	Sphenisciformes	2	1	1	2	0	0	0	0	0	0
	113	Die eland is van mij	2018	Oliver Jeffers	Oliver Jeffers	Hoogland & Van Klaveren	1	113_001	1	2	Moose	1	Moose	1	Alces alces	Cervidae	Cetartiodactyla	1	1	1	2	0	1	0	1	0	0
	113	Die eland is van mij	2018	Oliver Jeffers	Oliver Jeffers	Hoogland & Van Klaveren	1	113_003	3	1	0	0	Sawfish spec.	3	99	Pristidae	Rhinopristiformes	7	1	1	2	0	1	0	1	1	0
	113	Die eland is van mij	2018	Oliver Jeffers	Oliver Jeffers	Hoogland & Van Klaveren	1	113_004	3	1	0	0	Brown bear	1	Ursus arctos	Ursidae	Carnivora	1	1	1	2	0	1	1	0	1	0
	113	Die eland is van mij	2018	Oliver Jeffers	Oliver Jeffers	Hoogland & Van Klaveren	1	113_005	3	2	Moose	1	Moose	1	Alces alces	Cervidae	Cetartiodactyla	1	1	1	2	0	1	1	1	1	0
	114	Droomopa	2019	Dolf Verroen	Charlotte Dematons	Leopold	0	114_001	3	2	Bird	5	Bird spec.	5	99	99	99	2	1	1	99	99	0	0	0	0	0
	114	Droomopa	2019	Dolf Verroen	Charlotte Dematons	Leopold	0	114_002	2	2	Pigeon	3	Rock pigeon	1	Columba livia	Columbidae	Columbiformes	2	1	1	1	1	1	1	0	0	0
	114	Droomopa	2019	Dolf Verroen	Charlotte Dematons	Leopold	0	114_003	3	2	Bird	5	Bird spec.	5	99	99	99	2	1	1	99	99	0	0	0	0	0
	114	Droomopa	2019	Dolf Verroen	Charlotte Dematons	Leopold	0	114_004	3	2	Bird	5	Bird spec.	5	99	99	99	2	1	1	99	99	0	0	0	0	0
	115	Vosje	2018	Edward van de Vendel	Marije Tolman	Querido	0	115_001	3	1	0	0	Sanderling	1	Calidris alba	Scolopacidae	Charadriiformes	2	1	1	1	0	0	0	0	0	0
	115	Vosje	2018	Edward van de Vendel	Marije Tolman	Querido	0	115_002	1	2	Fox	1	Red fox	1	Vulpes vulpes	Canidae	Carnivora	1	1	1	1	0	1	0	1	1	0
	115	Vosje	2018	Edward van de Vendel	Marije Tolman	Querido	0	115_003	3	1	0	0	Dung beetle spec.	4	99	99	Coleoptera	8	2	1	99	0	0	0	0	0	0
	115	Vosje	2018	Edward van de Vendel	Marije Tolman	Querido	0	115_004	3	1	0	0	Eurasian oystercatcher	1	Haematopus ostralegus	Haematopodidae	Charadriiformes	2	1	1	1	0	0	0	0	0	0
	115	Vosje	2018	Edward van de Vendel	Marije Tolman	Querido	0	115_005	3	1	0	0	Pied avocet	1	Recurvirostra avosetta	Recurvirostridae	Charadriiformes	2	1	1	1	0	0	0	0	0	0
	115	Vosje	2018	Edward van de Vendel	Marije Tolman	Querido	0	115_006	3	1	0	0	American avocet	1	Recurvirostra americana	Recurvirostridae	Charadriiformes	2	1	1	2	0	0	0	0	0	0
	115	Vosje	2018	Edward van de Vendel	Marije Tolman	Querido	0	115_007	3	1	0	0	Eurasian curlew	1	Numenius arquata	Scolopacidae	Charadriiformes	2	1	1	1	0	0	0	0	0	0
	115	Vosje	2018	Edward van de Vendel	Marije Tolman	Querido	0	115_008	3	1	0	0	Gull spec.	3	99	Laridae	Charadriiformes	2	1	1	99	0	0	0	0	0	0
	115	Vosje	2018	Edward van de Vendel	Marije Tolman	Querido	0	115_009	3	1	0	0	Gull spec.	2	99	Laridae	Charadriiformes	2	1	1	1	0	0	0	0	0	0
	115	Vosje	2018	Edward van de Vendel	Marije Tolman	Querido	0	115_010	3	1	0	0	Bird spec.	5	99	99	99	2	1	1	99	0	0	0	0	0	0
	115	Vosje	2018	Edward van de Vendel	Marije Tolman	Querido	0	115_011	3	1	0	0	Common shelduck	1	Tadorna tadorna	Anatidae	Anseriformes	2	1	1	1	0	0	0	0	0	0
	115	Vosje	2018	Edward van de Vendel	Marije Tolman	Querido	0	115_012	3	1	0	0	Great cormorant	1	Phalacrocorax carbo	Phalacrocoracidae	Suliformes	2	1	1	1	0	0	0	0	0	0
	115	Vosje	2018	Edward van de Vendel	Marije Tolman	Querido	0	115_013	3	1	0	0	Barnacle goose	1	Branta leucopsis	Anatidae	Anseriformes	2	1	1	1	0	0	0	0	0	0
	115	Vosje	2018	Edward van de Vendel	Marije Tolman	Querido	0	115_014	3	1	0	0	Brent goose	1	Branta bernicla	Anatidae	Anseriformes	2	1	1	1	0	0	0	0	0	0
	115	Vosje	2018	Edward van de Vendel	Marije Tolman	Querido	0	115_015	3	1	0	0	Mallard	1	Anas platyrhynchos	Anatidae	Anseriformes	2	1	1	1	1	0	0	0	0	0
	115	Vosje	2018	Edward van de Vendel	Marije Tolman	Querido	0	115_016	3	1	0	0	Black-tailed godwit	1	Limosa limosa	Scolopacidae	Charadriiformes	2	1	1	1	0	0	0	0	0	0
	115	Vosje	2018	Edward van de Vendel	Marije Tolman	Querido	0	115_017	3	1	0	0	Ruddy turnstone	1	Arenaria interpres	Scolopacidae	Charadriiformes	2	1	1	1	0	0	0	0	0	0
	115	Vosje	2018	Edward van de Vendel	Marije Tolman	Querido	0	115_018	3	1	0	0	Sandpiper spec.	3	99	Scolopacidae	Charadriiformes	2	1	1	99	0	0	0	0	0	0
	115	Vosje	2018	Edward van de Vendel	Marije Tolman	Querido	0	115_019	3	1	0	0	Northern lapwing	1	Vanellus vanellus	Charadriidae	Charadriiformes	2	1	1	1	0	0	0	0	0	0
	115	Vosje	2018	Edward van de Vendel	Marije Tolman	Querido	0	115_020	3	1	0	0	European rabbit	1	Oryctolagus cuniculus	Leporidae	Lagomorpha	1	1	1	1	1	0	0	0	0	0
	115	Vosje	2018	Edward van de Vendel	Marije Tolman	Querido	0	115_021	3	1	0	0	Great spotted woodpecker	1	Dendrocopos major	Picidae	Piciformes	2	1	1	1	0	0	0	0	0	0
	116	Van twee ridders	2019	Imme Dros	Harry Geelen	Querido	0	116_001	3	1	0	0	Cat	1	Felis catus	Felidae	Carnivora	1	1	1	5	1	0	0	0	0	0
	116	Van twee ridders	2019	Imme Dros	Harry Geelen	Querido	0	116_002	3	1	0	0	Duck spec.	3	99	Anatidae	Anseriformes	2	1	1	99	99	0	0	0	0	1	Decorative depiction
	116	Van twee ridders	2019	Imme Dros	Harry Geelen	Querido	0	116_003	3	1	0	0	Swallow spec.	3	99	Hirundinidae	Passeriformes	2	1	1	99	0	0	0	0	0	1	Depiction on lucifer box
	116	Van twee ridders	2019	Imme Dros	Harry Geelen	Querido	0	116_004	3	1	0	0	Rabbit spec.	3	99	Leporidae	Lagomorpha	1	1	1	99	99	0	0	0	0	1	Decoration
	116	Van twee ridders	2019	Imme Dros	Harry Geelen	Querido	0	116_005	3	1	0	0	Horse	1	Equus ferus caballus	Equidae	Perissodactyla	1	1	1	5	1	0	0	0	0	0
	116	Van twee ridders	2019	Imme Dros	Harry Geelen	Querido	0	116_006	3	1	0	0	Brown bear	1	Ursus arctos	Ursidae	Carnivora	1	1	1	2	0	0	0	0	0	1	Teddy bear
	116	Van twee ridders	2019	Imme Dros	Harry Geelen	Querido	0	116_006	3	1	0	0	Mouse spec.	3	99	Muridae	Rodentia	1	1	1	99	99	0	0	0	0	1	Decorative depiction
	116	Van twee ridders	2019	Imme Dros	Harry Geelen	Querido	0	116_006	3	1	0	0	Ladybird spec.	3	99	Coccinellidae	Coleoptera	8	2	1	99	0	0	0	0	0	1	Decorative depiction
	116	Van twee ridders	2019	Imme Dros	Harry Geelen	Querido	0	116_006	3	1	0	0	Spider spec.	4	99	99	Araneae	9	2	1	99	0	0	0	0	0	1	Decorative depiction
	116	Van twee ridders	2019	Imme Dros	Harry Geelen	Querido	0	116_006	3	1	0	0	Crab spec.	4	99	99	Decapoda	10	2	1	99	0	0	0	0	0	1	Decorative depiction
	117	De pittige pruim die een pop werd	2018	Vojtěch Mašek	Chrudoš Valoušek	Boycott Books	1	117_001	3	1	0	0	House mouse	1	Mus musculus	Muridae	Rodentia	1	1	1	1	1	1	0	1	0	0
	117	De pittige pruim die een pop werd	2018	Vojtěch Mašek	Chrudoš Valoušek	Boycott Books	1	117_002	3	1	0	0	Cat	1	Felis catus	Felidae	Carnivora	1	1	1	5	1	1	0	1	0	0
	117	De pittige pruim die een pop werd	2018	Vojtěch Mašek	Chrudoš Valoušek	Boycott Books	1	117_003	2	2	(Eurasian) Blackbird	1	Eurasian blackbird	1	Turdus merula	Turdidae	Passeriformes	2	1	1	1	0	1	1	0	0	0
	117	De pittige pruim die een pop werd	2018	Vojtěch Mašek	Chrudoš Valoušek	Boycott Books	1	117_004	3	1	0	0	Earthworm spec.	3	99	Lumbricidae	"Haplotaxida"	20	2	1	99	0	1	0	1	0	0
	117	De pittige pruim die een pop werd	2018	Vojtěch Mašek	Chrudoš Valoušek	Boycott Books	1	117_005	3	1	0	0	Red squirrel	1	Sciurus vulgaris	Sciuridae	Rodentia	1	1	1	1	0	0	0	0	0	0
	117	De pittige pruim die een pop werd	2018	Vojtěch Mašek	Chrudoš Valoušek	Boycott Books	1	117_006	3	1	0	0	Rabbit/hare spec.	3	99	Leporidae	Lagomorpha	1	1	1	99	99	1	0	1	1	0
	117	De pittige pruim die een pop werd	2018	Vojtěch Mašek	Chrudoš Valoušek	Boycott Books	1	117_007	3	1	0	0	Frog spec.	4	99	99	Anura	4	1	1	99	0	0	0	0	0	0
	117	De pittige pruim die een pop werd	2018	Vojtěch Mašek	Chrudoš Valoušek	Boycott Books	1	117_008	2	2	Deathwatch beetle	1	Deathwatch beetle	1	Xestobium rufovillosum	Ptinidae	Coleoptera	8	2	1	1	0	1	1	1	1	0
	117	De pittige pruim die een pop werd	2018	Vojtěch Mašek	Chrudoš Valoušek	Boycott Books	1	117_009	2	2	Dog	1	Dog	1	Canis familiaris	Canidae	Carnivora	1	1	1	5	1	0	0	0	0	0
	117	De pittige pruim die een pop werd	2018	Vojtěch Mašek	Chrudoš Valoušek	Boycott Books	1	117_010	3	1	0	0	Bird spec.	5	99	99	99	2	1	1	99	0	1	0	1	0	0
	117	De pittige pruim die een pop werd	2018	Vojtěch Mašek	Chrudoš Valoušek	Boycott Books	1	117_011	3	1	0	0	Rabbit/hare spec.	3	99	Leporidae	Lagomorpha	1	1	1	99	99	1	1	1	1	0
	117	De pittige pruim die een pop werd	2018	Vojtěch Mašek	Chrudoš Valoušek	Boycott Books	1	117_012	3	1	0	0	Bird spec.	5	99	99	99	2	1	1	99	0	1	1	1	1	0
	117	De pittige pruim die een pop werd	2018	Vojtěch Mašek	Chrudoš Valoušek	Boycott Books	1	117_013	2	2	Cat	1	Cat	1	Felis catus	Felidae	Carnivora	1	1	1	5	1	1	1	1	1	0
	117	De pittige pruim die een pop werd	2018	Vojtěch Mašek	Chrudoš Valoušek	Boycott Books	1	117_014	3	1	0	0	Bony fish spec.	5	99	99	99	5	1	1	99	0	0	0	0	0	0
	117	De pittige pruim die een pop werd	2018	Vojtěch Mašek	Chrudoš Valoušek	Boycott Books	1	117_015	3	1	0	0	Bony fish spec.	5	99	99	99	5	1	1	99	0	0	0	0	0	0
	117	De pittige pruim die een pop werd	2018	Vojtěch Mašek	Chrudoš Valoušek	Boycott Books	1	117_016	2	2	Crocodile	3	Crocodile spec.	3	99	Crocodylidae	Crocodilia	3	1	1	2	0	0	0	0	0	0
	118	Johannes de parkiet	2018	Mark Haayema	Medy Oberendorff	Rubinstein	0	118_001	1	2	Budgerigar	1	Budgerigar	1	Melopsittacus undulatus	Psittaculidae	Psittaciformes	2	1	1	2	0	0	0	0	0	0
	118	Johannes de parkiet	2018	Mark Haayema	Medy Oberendorff	Rubinstein	0	118_002	2	2	Zebra finch	1	Zebra finch	1	Taeniopygia guttata	Estrildidae	Passeriformes	2	1	1	2	0	0	0	0	0	0
	118	Johannes de parkiet	2018	Mark Haayema	Medy Oberendorff	Rubinstein	0	118_003	2	2	Macaw	2	Red-and-green macaw	1	Ara chloropterus	Psittacidae	Psittaciformes	2	1	1	2	0	0	0	0	0	0
	118	Johannes de parkiet	2018	Mark Haayema	Medy Oberendorff	Rubinstein	0	118_004	3	2	Peafowl	2	Indian peafowl	1	Pavo cristatus	Phasianidae	Galliformes	2	1	1	2	0	0	0	0	0	0
	118	Johannes de parkiet	2018	Mark Haayema	Medy Oberendorff	Rubinstein	0	118_005	2	2	Society finch	1	Society finch	1	Lonchura striata domestica	Estrildidae	Passeriformes	2	1	1	5	1	0	0	0	0	0
	118	Johannes de parkiet	2018	Mark Haayema	Medy Oberendorff	Rubinstein	0	118_006	3	2	Diamond dove	1	Diamond dove	1	Geopelia cuneata	Columbidae	Columbiformes	2	1	1	2	0	0	0	0	0	0
	118	Johannes de parkiet	2018	Mark Haayema	Medy Oberendorff	Rubinstein	0	118_007	2	2	Chicken ('Silkie'=zijdehoen)	1	Chicken (Silkie)	1	Gallus gallus	Phasianidae	Galliformes	2	1	1	5	1	0	0	0	0	0
	118	Johannes de parkiet	2018	Mark Haayema	Medy Oberendorff	Rubinstein	0	118_008	3	2	King quail	1	King quail	1	Excalfactoria chinensis	Phasianidae	Galliformes	2	1	1	2	0	0	0	0	0	0
	118	Johannes de parkiet	2018	Mark Haayema	Medy Oberendorff	Rubinstein	0	118_009	3	2	Macaw	2	Harlequin macaw	1	Ara ararauna × Ara chloropterus	Psittacidae	Psittaciformes	2	1	1	2	0	0	0	0	0	0
	118	Johannes de parkiet	2018	Mark Haayema	Medy Oberendorff	Rubinstein	0	118_0010	3	1	0	0	Domestic canary	1	Serinus canaria domestica	Fringillidae	Passeriformes	2	1	1	5	1	0	0	0	0	0
	119	Het meisje en haar zeven paarden	2018	Hadi Mohammadi	Nooshin Safakhoo	Querido	2	119_001	3	2	Horse	1	Horse	1	Equus ferus caballus	Equidae	Perissodactyla	1	1	1	5	1	0	0	0	0	1	Object
	119	Het meisje en haar zeven paarden	2018	Hadi Mohammadi	Nooshin Safakhoo	Querido	2	119_002	2	2	Horse	1	Horse	1	Equus ferus caballus	Equidae	Perissodactyla	1	1	1	5	1	1	0	1	1	0
	119	Het meisje en haar zeven paarden	2018	Hadi Mohammadi	Nooshin Safakhoo	Querido	2	119_004	1	2	Horse	1	Horse	1	Equus ferus caballus	Equidae	Perissodactyla	1	1	1	5	1	1	0	1	1	0
	119	Het meisje en haar zeven paarden	2018	Hadi Mohammadi	Nooshin Safakhoo	Querido	2	119_003	3	2	Fish	98	Bony fish spec.	5	99	99	99	5	1	1	99	0	0	0	0	0	0
	120	Woesssj!	2018	Louise Greig	Julia Sarda	C. de Vries-Brouwers	1	120_001	3	1	0	0	Dog	1	Canis familiaris	Canidae	Carnivora	1	1	1	5	1	1	0	1	0	0
	120	Woesssj!	2018	Louise Greig	Julia Sarda	C. de Vries-Brouwers	1	120_002	3	1	0	0	Cat	1	Felis catus	Felidae	Carnivora	1	1	1	5	1	0	0	0	0	0
	120	Woesssj!	2018	Louise Greig	Julia Sarda	C. de Vries-Brouwers	1	120_003	3	1	0	0	Bird spec.	5	99	99	99	2	1	1	99	99	0	0	0	0	0
	122	De schelmenstreken van Reinaert de Vos	2018	Koos Meinderts	Carl Cneut, Annemarie van Haeringen, Charlotte Dematons, Alice Hoogstad, Annette Fienieg, Piet Grobler, Mies van Hout, Martijn van der Linden, Sanne te Loo, Daan Remmert de Vries, Ingrid Schubert, Dieter Schubert, Hanneke Siemensma, Noelle Smit, Harmen van Straaten, The Tjong-Khing, Marije Tolman, Ludwig Volbeda, Fleur van der Weel, Sylvia Weve	Hoogland & van Klaveren	0	122_001	1	2	Fox	1	Red fox	1	Vulpes vulpes	Canidae	Carnivora	1	1	1	1	0	1	1	1	1	0		Is called 'Reinaert the Fox'
	122	De schelmenstreken van Reinaert de Vos	2018	Koos Meinderts	Carl Cneut, Annemarie van Haeringen, Charlotte Dematons, Alice Hoogstad, Annette Fienieg, Piet Grobler, Mies van Hout, Martijn van der Linden, Sanne te Loo, Daan Remmert de Vries, Ingrid Schubert, Dieter Schubert, Hanneke Siemensma, Noelle Smit, Harmen van Straaten, The Tjong-Khing, Marije Tolman, Ludwig Volbeda, Fleur van der Weel, Sylvia Weve	Hoogland & van Klaveren	0	122_002	2	2	Wolf	1	Wolf	1	Canis lupus	Canidae	Carnivora	1	1	1	1	0	1	1	1	0	0		Is called 'Hersint the Wolf'
	122	De schelmenstreken van Reinaert de Vos	2018	Koos Meinderts	Carl Cneut, Annemarie van Haeringen, Charlotte Dematons, Alice Hoogstad, Annette Fienieg, Piet Grobler, Mies van Hout, Martijn van der Linden, Sanne te Loo, Daan Remmert de Vries, Ingrid Schubert, Dieter Schubert, Hanneke Siemensma, Noelle Smit, Harmen van Straaten, The Tjong-Khing, Marije Tolman, Ludwig Volbeda, Fleur van der Weel, Sylvia Weve	Hoogland & van Klaveren	0	122_003	2	2	Chicken	1	Chicken	1	Gallus gallus	Phasianidae	Galliformes	2	1	1	5	1	1	0	1	1	0		Is called 'Cantecleer the Rooster'
	122	De schelmenstreken van Reinaert de Vos	2018	Koos Meinderts	Carl Cneut, Annemarie van Haeringen, Charlotte Dematons, Alice Hoogstad, Annette Fienieg, Piet Grobler, Mies van Hout, Martijn van der Linden, Sanne te Loo, Daan Remmert de Vries, Ingrid Schubert, Dieter Schubert, Hanneke Siemensma, Noelle Smit, Harmen van Straaten, The Tjong-Khing, Marije Tolman, Ludwig Volbeda, Fleur van der Weel, Sylvia Weve	Hoogland & van Klaveren	0	122_004	3	2	Chicken	1	Chicken	1	Gallus gallus	Phasianidae	Galliformes	2	1	1	5	1	0	0	0	0	0
	122	De schelmenstreken van Reinaert de Vos	2018	Koos Meinderts	Carl Cneut, Annemarie van Haeringen, Charlotte Dematons, Alice Hoogstad, Annette Fienieg, Piet Grobler, Mies van Hout, Martijn van der Linden, Sanne te Loo, Daan Remmert de Vries, Ingrid Schubert, Dieter Schubert, Hanneke Siemensma, Noelle Smit, Harmen van Straaten, The Tjong-Khing, Marije Tolman, Ludwig Volbeda, Fleur van der Weel, Sylvia Weve	Hoogland & van Klaveren	0	122_005	2	2	Bear	3	Brown bear	1	Ursus arctos	Ursidae	Carnivora	1	1	1	2	0	1	1	1	1	0		Is called 'Bruun the Bear'
	122	De schelmenstreken van Reinaert de Vos	2018	Koos Meinderts	Carl Cneut, Annemarie van Haeringen, Charlotte Dematons, Alice Hoogstad, Annette Fienieg, Piet Grobler, Mies van Hout, Martijn van der Linden, Sanne te Loo, Daan Remmert de Vries, Ingrid Schubert, Dieter Schubert, Hanneke Siemensma, Noelle Smit, Harmen van Straaten, The Tjong-Khing, Marije Tolman, Ludwig Volbeda, Fleur van der Weel, Sylvia Weve	Hoogland & van Klaveren	0	122_006	2	2	Cat	1	Cat	1	Felis catus	Felidae	Carnivora	1	1	1	5	1	1	1	1	1	1	Figure in text
	122	De schelmenstreken van Reinaert de Vos	2018	Koos Meinderts	Carl Cneut, Annemarie van Haeringen, Charlotte Dematons, Alice Hoogstad, Annette Fienieg, Piet Grobler, Mies van Hout, Martijn van der Linden, Sanne te Loo, Daan Remmert de Vries, Ingrid Schubert, Dieter Schubert, Hanneke Siemensma, Noelle Smit, Harmen van Straaten, The Tjong-Khing, Marije Tolman, Ludwig Volbeda, Fleur van der Weel, Sylvia Weve	Hoogland & van Klaveren	0	122_007	3	2	Mouse	3	Mouse spec.	3	99	Muridae	Rodentia	1	1	1	99	99	1	0	1	1	1	Figure in text
	122	De schelmenstreken van Reinaert de Vos	2018	Koos Meinderts	Carl Cneut, Annemarie van Haeringen, Charlotte Dematons, Alice Hoogstad, Annette Fienieg, Piet Grobler, Mies van Hout, Martijn van der Linden, Sanne te Loo, Daan Remmert de Vries, Ingrid Schubert, Dieter Schubert, Hanneke Siemensma, Noelle Smit, Harmen van Straaten, The Tjong-Khing, Marije Tolman, Ludwig Volbeda, Fleur van der Weel, Sylvia Weve	Hoogland & van Klaveren	0	122_008	3	1	0	0	Insect spec.	5	99	99	99	8	2	1	99	0	0	0	0	0	0
	122	De schelmenstreken van Reinaert de Vos	2018	Koos Meinderts	Carl Cneut, Annemarie van Haeringen, Charlotte Dematons, Alice Hoogstad, Annette Fienieg, Piet Grobler, Mies van Hout, Martijn van der Linden, Sanne te Loo, Daan Remmert de Vries, Ingrid Schubert, Dieter Schubert, Hanneke Siemensma, Noelle Smit, Harmen van Straaten, The Tjong-Khing, Marije Tolman, Ludwig Volbeda, Fleur van der Weel, Sylvia Weve	Hoogland & van Klaveren	0	122_009	2	2	Fox	1	Red fox	1	Vulpes vulpes	Canidae	Carnivora	1	1	1	1	0	1	1	1	1	0		Is called 'Hermelijn the Fox'
	122	De schelmenstreken van Reinaert de Vos	2018	Koos Meinderts	Carl Cneut, Annemarie van Haeringen, Charlotte Dematons, Alice Hoogstad, Annette Fienieg, Piet Grobler, Mies van Hout, Martijn van der Linden, Sanne te Loo, Daan Remmert de Vries, Ingrid Schubert, Dieter Schubert, Hanneke Siemensma, Noelle Smit, Harmen van Straaten, The Tjong-Khing, Marije Tolman, Ludwig Volbeda, Fleur van der Weel, Sylvia Weve	Hoogland & van Klaveren	0	122_010	2	2	Badger	1	European badger	1	Meles meles	Mustelidae	Carnivora	1	1	1	1	0	1	1	0	1	0		Is called 'Grimbeert the Badger'
	122	De schelmenstreken van Reinaert de Vos	2018	Koos Meinderts	Carl Cneut, Annemarie van Haeringen, Charlotte Dematons, Alice Hoogstad, Annette Fienieg, Piet Grobler, Mies van Hout, Martijn van der Linden, Sanne te Loo, Daan Remmert de Vries, Ingrid Schubert, Dieter Schubert, Hanneke Siemensma, Noelle Smit, Harmen van Straaten, The Tjong-Khing, Marije Tolman, Ludwig Volbeda, Fleur van der Weel, Sylvia Weve	Hoogland & van Klaveren	0	122_011	3	1	0	0	Donkey	1	Equus africanus	Equidae	Perissodactyla	1	1	1	5	1	1	1	0	1	0
	122	De schelmenstreken van Reinaert de Vos	2018	Koos Meinderts	Carl Cneut, Annemarie van Haeringen, Charlotte Dematons, Alice Hoogstad, Annette Fienieg, Piet Grobler, Mies van Hout, Martijn van der Linden, Sanne te Loo, Daan Remmert de Vries, Ingrid Schubert, Dieter Schubert, Hanneke Siemensma, Noelle Smit, Harmen van Straaten, The Tjong-Khing, Marije Tolman, Ludwig Volbeda, Fleur van der Weel, Sylvia Weve	Hoogland & van Klaveren	0	122_012	3	1	0	0	Mammal spec.	5	99	99	99	1	1	1	99	99	1	1	0	1	0
	122	De schelmenstreken van Reinaert de Vos	2018	Koos Meinderts	Carl Cneut, Annemarie van Haeringen, Charlotte Dematons, Alice Hoogstad, Annette Fienieg, Piet Grobler, Mies van Hout, Martijn van der Linden, Sanne te Loo, Daan Remmert de Vries, Ingrid Schubert, Dieter Schubert, Hanneke Siemensma, Noelle Smit, Harmen van Straaten, The Tjong-Khing, Marije Tolman, Ludwig Volbeda, Fleur van der Weel, Sylvia Weve	Hoogland & van Klaveren	0	122_013	2	2	Lion	1	Lion	1	Panthera leo	Felidae	Carnivora	1	1	1	2	0	1	1	1	1	0		Is called 'Nobel the Lion'
	122	De schelmenstreken van Reinaert de Vos	2018	Koos Meinderts	Carl Cneut, Annemarie van Haeringen, Charlotte Dematons, Alice Hoogstad, Annette Fienieg, Piet Grobler, Mies van Hout, Martijn van der Linden, Sanne te Loo, Daan Remmert de Vries, Ingrid Schubert, Dieter Schubert, Hanneke Siemensma, Noelle Smit, Harmen van Straaten, The Tjong-Khing, Marije Tolman, Ludwig Volbeda, Fleur van der Weel, Sylvia Weve	Hoogland & van Klaveren	0	122_014	3	1	0	0	Rabbit/hare spec.	3	99	Leporidae	Lagomorpha	1	1	1	99	99	1	1	0	1	0
	122	De schelmenstreken van Reinaert de Vos	2018	Koos Meinderts	Carl Cneut, Annemarie van Haeringen, Charlotte Dematons, Alice Hoogstad, Annette Fienieg, Piet Grobler, Mies van Hout, Martijn van der Linden, Sanne te Loo, Daan Remmert de Vries, Ingrid Schubert, Dieter Schubert, Hanneke Siemensma, Noelle Smit, Harmen van Straaten, The Tjong-Khing, Marije Tolman, Ludwig Volbeda, Fleur van der Weel, Sylvia Weve	Hoogland & van Klaveren	0	122_015	3	1	0	0	Toad spec.	4	99	99	Anura	4	1	1	99	0	0	0	0	0	0
	122	De schelmenstreken van Reinaert de Vos	2018	Koos Meinderts	Carl Cneut, Annemarie van Haeringen, Charlotte Dematons, Alice Hoogstad, Annette Fienieg, Piet Grobler, Mies van Hout, Martijn van der Linden, Sanne te Loo, Daan Remmert de Vries, Ingrid Schubert, Dieter Schubert, Hanneke Siemensma, Noelle Smit, Harmen van Straaten, The Tjong-Khing, Marije Tolman, Ludwig Volbeda, Fleur van der Weel, Sylvia Weve	Hoogland & van Klaveren	0	122_016	3	1	0	0	Crow spec.	3	99	Corvidae	Passeriformes	2	1	1	1	0	0	0	0	0	0
	122	De schelmenstreken van Reinaert de Vos	2018	Koos Meinderts	Carl Cneut, Annemarie van Haeringen, Charlotte Dematons, Alice Hoogstad, Annette Fienieg, Piet Grobler, Mies van Hout, Martijn van der Linden, Sanne te Loo, Daan Remmert de Vries, Ingrid Schubert, Dieter Schubert, Hanneke Siemensma, Noelle Smit, Harmen van Straaten, The Tjong-Khing, Marije Tolman, Ludwig Volbeda, Fleur van der Weel, Sylvia Weve	Hoogland & van Klaveren	0	122_017	2	2	Hare	1	European hare	1	Lepus europaeus	Leporidae	Lagomorpha	1	1	1	1	0	0	0	0	0	0		Is called 'Cuwaert the Hare'
	122	De schelmenstreken van Reinaert de Vos	2018	Koos Meinderts	Carl Cneut, Annemarie van Haeringen, Charlotte Dematons, Alice Hoogstad, Annette Fienieg, Piet Grobler, Mies van Hout, Martijn van der Linden, Sanne te Loo, Daan Remmert de Vries, Ingrid Schubert, Dieter Schubert, Hanneke Siemensma, Noelle Smit, Harmen van Straaten, The Tjong-Khing, Marije Tolman, Ludwig Volbeda, Fleur van der Weel, Sylvia Weve	Hoogland & van Klaveren	0	122_018	2	2	Sheep ('Ram')	1	Sheep	1	Ovis aries	Bovidae	Cetartiodactyla	1	1	1	5	1	1	1	1	1	0		Is called 'Belijn the Ram'
	122	De schelmenstreken van Reinaert de Vos	2018	Koos Meinderts	Carl Cneut, Annemarie van Haeringen, Charlotte Dematons, Alice Hoogstad, Annette Fienieg, Piet Grobler, Mies van Hout, Martijn van der Linden, Sanne te Loo, Daan Remmert de Vries, Ingrid Schubert, Dieter Schubert, Hanneke Siemensma, Noelle Smit, Harmen van Straaten, The Tjong-Khing, Marije Tolman, Ludwig Volbeda, Fleur van der Weel, Sylvia Weve	Hoogland & van Klaveren	0	122_019	3	1	0	0	Crow spec.	3	99	Corvidae	Passeriformes	2	1	1	99	0	1	0	0	1	0
	123	Liefde is niet voor lafaards	2018	Ulf Stark	Ida Björns	Querido	1	x	x	x	x	x	x	x	x	x	x	x	x	x	x	x	x	x	x	x	x	No animals in this book
	124	Als Verdriet op bezoek komt	2018	Eva Eland	Eva Eland	Leopold	0	124_001	3	1	0	0	Dog	1	Canis familiaris	Canidae	Carnivora	1	1	1	5	1	0	0	0	0	0
	124	Als Verdriet op bezoek komt	2018	Eva Eland	Eva Eland	Leopold	0	124_002	3	1	0	0	Carnivora spec.	4	99	99	Carnivora	1	1	1	99	99	1	0	0	1	1	Cuddly toy
	125	Een indiaan als jij en ik	2018	Erna Sassen	Martijn van der Linden	Leopold	0	125_001	3	2	Buffalo	3	Buffalo spec.	3	99	Bovidae	Cetartiodactyla	1	1	1	99	0	0	0	0	0	0
	125	Een indiaan als jij en ik	2018	Erna Sassen	Martijn van der Linden	Leopold	0	125_002	3	2	Deer	3	Deer spec.	3	99	Cervidae	Cetartiodactyla	1	1	1	99	0	0	0	0	0	0
	125	Een indiaan als jij en ik	2018	Erna Sassen	Martijn van der Linden	Leopold	0	125_003	2	2	Buffalo	3	Buffalo spec.	3	99	Bovidae	Cetartiodactyla	1	1	1	99	0	0	0	0	0	0
	125	Een indiaan als jij en ik	2018	Erna Sassen	Martijn van der Linden	Leopold	0	125_004	3	1	0	0	Caprine spec.	3	99	Bovidae	Cetartiodactyla	1	1	1	99	0	0	0	0	0	0
	125	Een indiaan als jij en ik	2018	Erna Sassen	Martijn van der Linden	Leopold	0	125_005	3	2	Buffalo	3	Buffalo spec.	3	99	Bovidae	Cetartiodactyla	1	1	1	99	0	0	0	0	0	0
	125	Een indiaan als jij en ik	2018	Erna Sassen	Martijn van der Linden	Leopold	0	125_006	3	2	Buffalo	3	Buffalo spec.	3	99	Bovidae	Cetartiodactyla	1	1	1	99	0	0	0	0	0	0
	125	Een indiaan als jij en ik	2018	Erna Sassen	Martijn van der Linden	Leopold	0	125_007	3	2	Buffalo	3	Buffalo spec.	3	99	Bovidae	Cetartiodactyla	1	1	1	99	0	0	0	0	0	0
	125	Een indiaan als jij en ik	2018	Erna Sassen	Martijn van der Linden	Leopold	0	125_008	3	2	Turtle ('Schildpad')	4	Tortoise spec.	3	99	Testudinidae	Testudines	3	1	1	2	0	0	0	0	0	0
	125	Een indiaan als jij en ik	2018	Erna Sassen	Martijn van der Linden	Leopold	0	125_009	2	2	Bison	2	Bison spec.	2	99	Bovidae	Cetartiodactyla	1	1	1	2	0	0	0	0	0	0
	125	Een indiaan als jij en ik	2018	Erna Sassen	Martijn van der Linden	Leopold	0	125_010	3	2	Buffalo	3	African Buffalo	1	Syncerus caffer	Bovidae	Cetartiodactyla	1	1	1	2	0	0	0	0	0	0
	125	Een indiaan als jij en ik	2018	Erna Sassen	Martijn van der Linden	Leopold	0	125_011	3	2	Buffalo	3	Buffalo spec.	3	99	Bovidae	Cetartiodactyla	1	1	1	99	0	0	0	0	0	0
	125	Een indiaan als jij en ik	2018	Erna Sassen	Martijn van der Linden	Leopold	0	125_012	2	2	Horse	1	Horse	1	Equus ferus caballus	Equidae	Perissodactyla	1	1	1	5	1	0	0	0	0	0
	125	Een indiaan als jij en ik	2018	Erna Sassen	Martijn van der Linden	Leopold	0	125_013	2	2	Wolf	1	Wolf	1	Canis lupus	Canidae	Carnivora	1	1	1	1	0	0	0	0	0	0
	125	Een indiaan als jij en ik	2018	Erna Sassen	Martijn van der Linden	Leopold	0	125_014	3	2	Owl	4	Owl spec.	4	99	99	Strigiformes	2	1	1	99	0	0	0	0	0	0
	125	Een indiaan als jij en ik	2018	Erna Sassen	Martijn van der Linden	Leopold	0	125_015	2	2	Dog	1	Dog	1	Canis familiaris	Canidae	Carnivora	1	1	1	5	1	0	0	0	0	0
	125	Een indiaan als jij en ik	2018	Erna Sassen	Martijn van der Linden	Leopold	0	125_016	3	2	Fish	98	Bony fish spec.	5	99	99	99	5	1	1	99	0	0	0	0	0	1	Art object
	125	Een indiaan als jij en ik	2018	Erna Sassen	Martijn van der Linden	Leopold	0	125_017	3	2	Fish	98	Bony fish spec.	5	99	99	99	5	1	1	99	0	0	0	0	0	1	Drawing
	125	Een indiaan als jij en ik	2018	Erna Sassen	Martijn van der Linden	Leopold	0	125_018	3	2	Fish	98	Bony fish spec.	5	99	99	99	5	1	1	99	0	0	0	0	0	1	Drawing
	125	Een indiaan als jij en ik	2018	Erna Sassen	Martijn van der Linden	Leopold	0	125_019	3	2	Fish	98	Bony fish spec.	5	99	99	99	5	1	1	99	0	0	0	0	0	1	Drawing
	125	Een indiaan als jij en ik	2018	Erna Sassen	Martijn van der Linden	Leopold	0	125_020	2	2	Hedgehog	3	Hedgehog spec.	3	99	Erinaceidae	Eulipotyphla	1	1	1	99	0	0	0	0	0	0
	129	Het lammetje dat een varken was	2017	Pim Lammers	Milja Praagman	De Eenhoorn	1	129_001	3	1	0	0	Chicken	1	Gallus gallus	Phasianidae	Galliformes	2	1	1	5	1	0	0	0	0	0
	129	Het lammetje dat een varken was	2017	Pim Lammers	Milja Praagman	De Eenhoorn	1	129_002	3	1	0	0	Geometer moth spec.	3	99	Geometridae	Lepidoptera	8	2	1	99	0	1	1	1	0	0
	129	Het lammetje dat een varken was	2017	Pim Lammers	Milja Praagman	De Eenhoorn	1	129_003	2	2	Sheep	1	Sheep	1	Ovis aries	Bovidae	Cetartiodactyla	1	1	1	5	1	1	0	1	0	0
	129	Het lammetje dat een varken was	2017	Pim Lammers	Milja Praagman	De Eenhoorn	1	129_004	1	2	Sheep	1	Sheep	1	Ovis aries	Bovidae	Cetartiodactyla	1	1	1	5	1	1	0	1	0	0
	129	Het lammetje dat een varken was	2017	Pim Lammers	Milja Praagman	De Eenhoorn	1	129_005	2	2	Pig	1	Pig	1	Sus scrofa domesticus	Suidae	Cetartiodactyla	1	1	1	5	1	1	0	1	0	0
	129	Het lammetje dat een varken was	2017	Pim Lammers	Milja Praagman	De Eenhoorn	1	129_006	3	1	0	0	Pigeon spec.	3	99	Columbidae	Columbiformes	2	1	1	99	0	0	0	0	0	0
	129	Het lammetje dat een varken was	2017	Pim Lammers	Milja Praagman	De Eenhoorn	1	129_007	3	1	0	0	Mouse/rat spec.	3	99	Muridae	Rodentia	1	1	1	1	99	1	0	1	0	0
	129	Het lammetje dat een varken was	2017	Pim Lammers	Milja Praagman	De Eenhoorn	1	129_008	3	1	0	0	Dog	1	Canis familiaris	Canidae	Carnivora	1	1	1	5	1	0	0	0	0	0
	129	Het lammetje dat een varken was	2017	Pim Lammers	Milja Praagman	De Eenhoorn	1	129_009	3	1	0	0	Goldfish	1	Carassius auratus	Cyprinidae	Cypriniformes	5	1	1	5	1	1	0	1	0	0
	129	Het lammetje dat een varken was	2017	Pim Lammers	Milja Praagman	De Eenhoorn	1	129_010	1	2	Pig	1	Pig	1	Sus scrofa domesticus	Suidae	Cetartiodactyla	1	1	1	5	1	1	0	1	0	0
	129	Het lammetje dat een varken was	2017	Pim Lammers	Milja Praagman	De Eenhoorn	1	129_011	3	1	0	0	Common brimstone	1	Gonepteryx rhamni	Pieridae	Lepidoptera	8	2	1	1	0	1	1	1	0	0
	130	Handje?	2017	Tjibbe Veldkamp	Wouter Tulp	De Fontein	0	130_001	3	2	Monkey	4	Monkey spec.	4	99	99	Primates	1	1	1	2	0	1	1	1	1	0
	130	Handje?	2017	Tjibbe Veldkamp	Wouter Tulp	De Fontein	0	130_002	3	2	Monkey	4	Mandrill	1	Mandrillus sphinx	Cercopithecidae	Primates	1	1	1	2	0	0	0	0	0	0
	130	Handje?	2017	Tjibbe Veldkamp	Wouter Tulp	De Fontein	0	130_003	3	1	0	0	Bird spec.	5	99	99	99	2	1	1	99	0	0	0	0	0	0
	130	Handje?	2017	Tjibbe Veldkamp	Wouter Tulp	De Fontein	0	130_004	3	1	0	0	Rock pigeon	1	Columba livia	Columbidae	Columbiformes	2	1	1	1	1	0	0	0	0	0
	130	Handje?	2017	Tjibbe Veldkamp	Wouter Tulp	De Fontein	0	130_005	3	1	0	0	Zebra spec.	2	99	Equidae	Perissodactyla	1	1	1	2	0	1	0	0	1	1	Toy
	130	Handje?	2017	Tjibbe Veldkamp	Wouter Tulp	De Fontein	0	130_006	3	1	0	0	Bird spec.	5	99	99	99	2	1	1	99	0	0	0	0	0	0
	130	Handje?	2017	Tjibbe Veldkamp	Wouter Tulp	De Fontein	0	130_007	3	1	0	0	Crocodile spec.	3	99	Crocodylidae	Crocodilia	3	1	1	2	0	1	0	1	0	0
	130	Handje?	2017	Tjibbe Veldkamp	Wouter Tulp	De Fontein	0	130_008	3	1	0	0	Turtle spec.	4	99	99	Testudines	3	1	1	2	0	1	0	1	0	0
	130	Handje?	2017	Tjibbe Veldkamp	Wouter Tulp	De Fontein	0	130_009	3	1	0	0	Lion	1	Panthera leo	Felidae	Carnivora	1	1	1	2	0	1	0	1	0	0
	130	Handje?	2017	Tjibbe Veldkamp	Wouter Tulp	De Fontein	0	130_010	3	1	0	0	Boa/python spec.	4	99	99	Squamata	3	1	1	2	0	1	0	1	0	0
	130	Handje?	2017	Tjibbe Veldkamp	Wouter Tulp	De Fontein	0	130_011	3	1	0	0	Marmot/prairiedog spec.	3	99	Sciuridae	Rodentia	1	1	1	2	0	1	0	1	0	0
	130	Handje?	2017	Tjibbe Veldkamp	Wouter Tulp	De Fontein	0	130_012	3	1	0	0	Pelican spec.	2	99	Pelecanidae	Pelecaniformes	2	1	1	2	0	0	0	0	0	0
	130	Handje?	2017	Tjibbe Veldkamp	Wouter Tulp	De Fontein	0	130_013	3	1	0	0	Zebra spec.	2	99	Equidae	Perissodactyla	1	1	1	2	0	1	0	1	0	0
	130	Handje?	2017	Tjibbe Veldkamp	Wouter Tulp	De Fontein	0	130_014	3	1	0	0	Ostrich spec.	2	99	Struthionidae	Struthioniformes	2	1	1	2	0	0	0	0	0	0
	130	Handje?	2017	Tjibbe Veldkamp	Wouter Tulp	De Fontein	0	130_015	3	1	0	0	Kangaroo spec.	3	99	Macropodidae	Diprotodontia	1	1	1	2	0	1	0	1	0	0
	130	Handje?	2017	Tjibbe Veldkamp	Wouter Tulp	De Fontein	0	130_016	3	1	0	0	Bony fish spec.	5	99	99	99	5	1	1	99	0	0	0	0	0	0
	130	Handje?	2017	Tjibbe Veldkamp	Wouter Tulp	De Fontein	0	130_017	3	1	0	0	Bony fish spec.	5	99	99	99	5	1	1	99	0	0	0	0	0	0
	130	Handje?	2017	Tjibbe Veldkamp	Wouter Tulp	De Fontein	0	130_018	3	1	0	0	Hammerhead shark spec.	3	99	Sphyrnidae	Carcharhiniformes	7	1	1	2	0	0	0	0	0	0
	130	Handje?	2017	Tjibbe Veldkamp	Wouter Tulp	De Fontein	0	130_019	3	1	0	0	Penguin spec.	3	99	Spheniscidae	Sphenisciformes	2	1	1	2	0	0	0	0	0	0
	130	Handje?	2017	Tjibbe Veldkamp	Wouter Tulp	De Fontein	0	130_020	2	1	0	0	Mandrill	1	Mandrillus sphinx	Cercopithecidae	Primates	1	1	1	2	0	1	1	1	1	0		Is called 'a father'
	131	Toen ik	2017	Joke van Leeuwen	Joke van Leeuwen	Querido	0	131_001	2	2	Pigeon	3	Rock pigeon	1	Columba livia	Columbidae	Columbiformes	2	1	1	1	1	1	0	1	0	0
	131	Toen ik	2017	Joke van Leeuwen	Joke van Leeuwen	Querido	0	131_002	3	2	Snail	5	Snail spec.	5	99	99	99	11	2	1	99	0	0	0	0	0	0
	131	Toen ik	2017	Joke van Leeuwen	Joke van Leeuwen	Querido	0	131_003	3	2	Fly	4	Fly spec.	4	99	99	Diptera	8	2	1	99	0	0	0	0	0	0
	131	Toen ik	2017	Joke van Leeuwen	Joke van Leeuwen	Querido	0	131_004	3	1	0	0	Duck spec.	3	99	Anatidae	Anseriformes	2	1	1	99	99	1	0	1	0	0
	131	Toen ik	2017	Joke van Leeuwen	Joke van Leeuwen	Querido	0	131_005	2	2	Meerkat	1	Meerkat	1	Suricata suricatta	Herpestidae	Carnivora	1	1	1	2	0	0	0	0	0	0
	131	Toen ik	2017	Joke van Leeuwen	Joke van Leeuwen	Querido	0	131_006	2	2	Chicken	1	Chicken	1	Gallus gallus	Phasianidae	Galliformes	2	1	1	5	1	0	0	0	0	0
	131	Toen ik	2017	Joke van Leeuwen	Joke van Leeuwen	Querido	0	131_008	3	1	0	0	Bird spec.	5	99	99	99	2	1	1	99	0	0	0	0	0	0
	131	Toen ik	2017	Joke van Leeuwen	Joke van Leeuwen	Querido	0	131_009	2	2	Tiger (Javan)	1	Tiger	1	Panthera tigris	Felidae	Carnivora	1	1	1	2	0	0	0	0	0	0
	131	Toen ik	2017	Joke van Leeuwen	Joke van Leeuwen	Querido	0	131_010	3	1	0	0	Horse	1	Equus ferus caballus	Equidae	Perissodactyla	1	1	1	5	1	0	0	0	0	0
	131	Toen ik	2017	Joke van Leeuwen	Joke van Leeuwen	Querido	0	131_011	2	2	Fly	4	Fly spec.	4	99	99	Diptera	8	2	1	99	0	0	0	0	0	0
	132	Het gelukkige eiland	2017	Marit Törnqvist	Marit Törnqvist	Querido	0	132_001	3	1	0	0	European rabbit	1	Oryctolagus cuniculus	Leporidae	Lagomorpha	1	1	1	1	1	0	0	0	0	0
	132	Het gelukkige eiland	2017	Marit Törnqvist	Marit Törnqvist	Querido	0	132_002	3	2	Bird	5	Bird spec.	5	99	99	99	2	1	1	99	0	0	0	0	0	0
	132	Het gelukkige eiland	2017	Marit Törnqvist	Marit Törnqvist	Querido	0	132_003	3	2	Bird	5	Bird spec.	5	99	99	99	2	1	1	99	0	0	0	0	0	0
	132	Het gelukkige eiland	2017	Marit Törnqvist	Marit Törnqvist	Querido	0	132_004	3	2	Bird	5	Bird spec.	5	99	99	99	2	1	1	99	0	0	0	0	0	0
	132	Het gelukkige eiland	2017	Marit Törnqvist	Marit Törnqvist	Querido	0	132_005	3	2	Bird	5	Bird spec.	5	99	99	99	2	1	1	99	0	0	0	0	0	0
	132	Het gelukkige eiland	2017	Marit Törnqvist	Marit Törnqvist	Querido	0	132_006	3	1	0	0	Horse	1	Equus ferus caballus	Equidae	Perissodactyla	1	1	1	5	1	0	0	0	0	0
	132	Het gelukkige eiland	2017	Marit Törnqvist	Marit Törnqvist	Querido	0	132_007	3	1	0	0	Bear spec.	3	99	Ursidae	Carnivora	1	1	1	2	0	0	0	0	0	0
	132	Het gelukkige eiland	2017	Marit Törnqvist	Marit Törnqvist	Querido	0	132_008	3	1	0	0	Elephant spec.	3	99	Elephantidae	Proboscidea	1	1	1	2	0	0	0	0	0	0
	132	Het gelukkige eiland	2017	Marit Törnqvist	Marit Törnqvist	Querido	0	132_009	3	1	0	0	Bird spec.	5	99	99	99	2	1	1	99	0	0	0	0	0	0
	132	Het gelukkige eiland	2017	Marit Törnqvist	Marit Törnqvist	Querido	0	132_010	3	1	0	0	Whale spec.	4	99	99	Cetartiodactyla	1	1	1	99	0	0	0	0	0	0
	132	Het gelukkige eiland	2017	Marit Törnqvist	Marit Törnqvist	Querido	0	132_011	3	1	0	0	Bony fish spec.	5	99	99	99	5	1	1	99	0	0	0	0	0	0
	132	Het gelukkige eiland	2017	Marit Törnqvist	Marit Törnqvist	Querido	0	132_012	3	2	Bird	5	Bird spec.	5	99	99	99	2	1	1	99	0	0	0	0	0	0
	132	Het gelukkige eiland	2017	Marit Törnqvist	Marit Törnqvist	Querido	0	132_013	3	2	Bird	5	Bird spec.	5	99	99	99	2	1	1	99	0	0	0	0	0	0
	132	Het gelukkige eiland	2017	Marit Törnqvist	Marit Törnqvist	Querido	0	132_014	3	2	Bird	5	Bird spec.	5	99	99	99	2	1	1	99	0	0	0	0	0	0
	132	Het gelukkige eiland	2017	Marit Törnqvist	Marit Törnqvist	Querido	0	132_015	3	1	0	0	Bird spec.	5	99	99	99	2	1	1	99	0	0	0	0	0	0
	132	Het gelukkige eiland	2017	Marit Törnqvist	Marit Törnqvist	Querido	0	132_016	3	1	0	0	Snake spec.	4	99	99	Squamata	3	1	1	99	0	0	0	0	0	0		The snake in the Garden of Eden
	132	Het gelukkige eiland	2017	Marit Törnqvist	Marit Törnqvist	Querido	0	132_017	3	1	0	0	Bird spec.	5	99	99	99	2	1	1	99	0	0	0	0	0	0
	132	Het gelukkige eiland	2017	Marit Törnqvist	Marit Törnqvist	Querido	0	132_018	3	1	0	0	Bony fish spec.	5	99	99	99	5	1	1	99	0	0	0	0	0	0
	132	Het gelukkige eiland	2017	Marit Törnqvist	Marit Törnqvist	Querido	0	132_019	3	1	0	0	Bony fish spec.	5	99	99	99	5	1	1	99	0	0	0	0	0	1	Decoration
	134	Dit is voor jou	2017	Sanne te Loo	Sanne te Loo	Lemniscaat	0	134_001	3	1	0	0	Anteater spec.	4	99	99	Pilosa	1	1	1	2	0	0	0	0	0	0
	134	Dit is voor jou	2017	Sanne te Loo	Sanne te Loo	Lemniscaat	0	134_002	3	1	0	0	Parrot spec.	4	99	99	Psittaciformes	2	1	1	2	0	0	0	0	0	0
	134	Dit is voor jou	2017	Sanne te Loo	Sanne te Loo	Lemniscaat	0	134_003	3	1	0	0	Crocodilian spec.	4	99	99	Crocodilia	3	1	1	2	0	0	0	0	0	0
	134	Dit is voor jou	2017	Sanne te Loo	Sanne te Loo	Lemniscaat	0	134_004	3	1	0	0	Flamingo spec.	3	99	Phoenicopteridae	Phoenicopteriformes	2	1	1	2	0	0	0	0	0	0
	134	Dit is voor jou	2017	Sanne te Loo	Sanne te Loo	Lemniscaat	0	134_005	3	1	0	0	Budgerigar	1	Melopsittacus undulatus	Psittaculidae	Psittaciformes	2	1	1	2	0	0	0	0	0	0
	134	Dit is voor jou	2017	Sanne te Loo	Sanne te Loo	Lemniscaat	0	134_006	3	1	0	0	Panthera spec.	2	99	Felidae	Carnivora	1	1	1	2	0	0	0	0	0	0
	134	Dit is voor jou	2017	Sanne te Loo	Sanne te Loo	Lemniscaat	0	134_007	3	1	0	0	Bony fish spec.	5	99	99	99	5	1	1	99	0	0	0	0	0	0
	134	Dit is voor jou	2017	Sanne te Loo	Sanne te Loo	Lemniscaat	0	134_008	3	2	Bactrian camel (Kameel)	1	Bactrian camel	1	Camelus bactrianus	Camelidae	Cetartiodactyla	1	1	1	2	1	0	0	0	0	0
	134	Dit is voor jou	2017	Sanne te Loo	Sanne te Loo	Lemniscaat	0	134_009	3	2	Jellyfish	5	Jellyfish spec.	5	99	99	99	14	2	1	99	0	1	0	1	0	0
	134	Dit is voor jou	2017	Sanne te Loo	Sanne te Loo	Lemniscaat	0	134_010	3	1	0	0	Dog	1	Canis familiaris	Canidae	Carnivora	1	1	1	5	1	0	0	0	0	0
	134	Dit is voor jou	2017	Sanne te Loo	Sanne te Loo	Lemniscaat	0	134_011	3	1	0	0	Sea turtle spec.	3	99	Cheloniidae	Testudines	3	1	1	2	0	0	0	0	0	0
	134	Dit is voor jou	2017	Sanne te Loo	Sanne te Loo	Lemniscaat	0	134_012	3	1	0	0	Hedgehog spec.	3	99	Erinaceidae	Eulipotyphla	1	1	1	99	0	0	0	0	0	0
	134	Dit is voor jou	2017	Sanne te Loo	Sanne te Loo	Lemniscaat	0	134_013	3	1	0	0	Mammal spec.	5	99	99	99	1	1	1	99	0	0	0	0	0	0
	134	Dit is voor jou	2017	Sanne te Loo	Sanne te Loo	Lemniscaat	0	134_014	3	1	0	0	Mole spec.	3	99	Talpidae	Eulipotyphla	1	1	1	99	0	0	0	0	0	0
	134	Dit is voor jou	2017	Sanne te Loo	Sanne te Loo	Lemniscaat	0	134_015	3	1	0	0	Macaw spec	3	99	Psittacidae	Psittaciformes	2	1	1	2	0	0	0	0	0	0
	134	Dit is voor jou	2017	Sanne te Loo	Sanne te Loo	Lemniscaat	0	134_016	3	1	0	0	Toco toucan	1	Ramphastos toco	Ramphastidae	Piciformes	2	1	1	2	0	0	0	0	0	0
	134	Dit is voor jou	2017	Sanne te Loo	Sanne te Loo	Lemniscaat	0	134_017	3	1	0	0	Sulphur-crested cockatoo	1	Cactua galerita	Cacatuidae	Psittaciformes	2	1	1	2	0	0	0	0	0	0
	134	Dit is voor jou	2017	Sanne te Loo	Sanne te Loo	Lemniscaat	0	134_018	3	1	0	0	Keel-billed toucan	1	Ramphastos sulfuratus	Ramphastidae	Piciformes	2	1	1	2	0	0	0	0	0	0
	134	Dit is voor jou	2017	Sanne te Loo	Sanne te Loo	Lemniscaat	0	134_019	3	1	0	0	Macaw spec	3	99	Psittacidae	Psittaciformes	2	1	1	2	0	0	0	0	0	0
	134	Dit is voor jou	2017	Sanne te Loo	Sanne te Loo	Lemniscaat	0	134_020	3	1	0	0	Black-headed gull	1	Chroicocephalus ridibundus	Laridae	Charadriiformes	2	1	1	1	0	0	0	0	0	0
	135	Konijnentango	2017	Daan Remmerts de Vries	Ingrid Schubert, Dieter Schubert	Hoogland & Van Klaveren	0	135_001	1	1	0	0	European rabbit	1	Oryctolagus cuniculus	Leporidae	Lagomorpha	1	1	1	1	1	1	1	1	1	0		Book without text
	135	Konijnentango	2017	Daan Remmerts de Vries	Ingrid Schubert, Dieter Schubert	Hoogland & Van Klaveren	0	135_002	3	1	0	0	Frog spec.	4	99	99	Anura	4	1	1	99	0	1	0	1	1	0		Book without text
	135	Konijnentango	2017	Daan Remmerts de Vries	Ingrid Schubert, Dieter Schubert	Hoogland & Van Klaveren	0	135_003	3	1	0	0	Butterfly spec.	4	99	99	Lepidoptera	8	2	1	99	0	0	0	0	0	0		Book without text
	136	Verliefd	2017	Stefan Boonen	Jan van Lierde	Van Halewyck	1	x	x	x	x	x	x	x	x	x	x	x	x	x	x	x	x	x	x	x	x	No animals in this book
	137	Alle dieren drijven	2017	Gideon Samson	Annemarie van Haeringen	Leopold (ook tegelijk uitgegeven via Duitse Gerstenberg Verlag)	0	137_001	3	1	0	0	Horse	1	Equus ferus caballus	Equidae	Perissodactyla	1	1	1	5	1	0	0	0	0	0
	137	Alle dieren drijven	2017	Gideon Samson	Annemarie van Haeringen	Leopold (ook tegelijk uitgegeven via Duitse Gerstenberg Verlag)	0	137_002	3	1	0	0	Bird spec.	5	99	99	99	2	1	1	99	0	0	0	0	0	0
	137	Alle dieren drijven	2017	Gideon Samson	Annemarie van Haeringen	Leopold (ook tegelijk uitgegeven via Duitse Gerstenberg Verlag)	0	137_003	3	1	0	0	Bird spec.	5	99	99	99	2	1	1	99	0	0	0	0	0	0
	137	Alle dieren drijven	2017	Gideon Samson	Annemarie van Haeringen	Leopold (ook tegelijk uitgegeven via Duitse Gerstenberg Verlag)	0	137_004	3	1	0	0	Bird spec.	5	99	99	99	2	1	1	99	0	0	0	0	0	0
	137	Alle dieren drijven	2017	Gideon Samson	Annemarie van Haeringen	Leopold (ook tegelijk uitgegeven via Duitse Gerstenberg Verlag)	0	137_005	3	1	0	0	Bird spec.	5	99	99	99	2	1	1	99	0	0	0	0	0	0
	137	Alle dieren drijven	2017	Gideon Samson	Annemarie van Haeringen	Leopold (ook tegelijk uitgegeven via Duitse Gerstenberg Verlag)	0	137_006	3	1	0	0	Bird spec.	5	99	99	99	2	1	1	99	0	0	0	0	0	0
	137	Alle dieren drijven	2017	Gideon Samson	Annemarie van Haeringen	Leopold (ook tegelijk uitgegeven via Duitse Gerstenberg Verlag)	0	137_007	3	1	0	0	Okapi	1	Okapia johnstoni	Giraffidae	Cetartiodactyla	1	1	1	2	0	1	0	1	0	0
	137	Alle dieren drijven	2017	Gideon Samson	Annemarie van Haeringen	Leopold (ook tegelijk uitgegeven via Duitse Gerstenberg Verlag)	0	137_008	3	1	0	0	Watusi cattle	1	Bos taurus	Bovidae	Cetartiodactyla	1	1	1	5	1	1	0	1	0	0
	137	Alle dieren drijven	2017	Gideon Samson	Annemarie van Haeringen	Leopold (ook tegelijk uitgegeven via Duitse Gerstenberg Verlag)	0	137_009	3	1	0	0	Insect spec.	5	99	99	99	8	2	1	99	0	0	0	0	0	0
	137	Alle dieren drijven	2017	Gideon Samson	Annemarie van Haeringen	Leopold (ook tegelijk uitgegeven via Duitse Gerstenberg Verlag)	0	137_010	3	1	0	0	Bony fish spec.	5	99	99	99	5	1	1	99	0	0	0	0	0	0
	137	Alle dieren drijven	2017	Gideon Samson	Annemarie van Haeringen	Leopold (ook tegelijk uitgegeven via Duitse Gerstenberg Verlag)	0	137_011	3	1	0	0	Bony fish spec.	5	99	99	99	5	1	1	99	0	0	0	0	0	0
	137	Alle dieren drijven	2017	Gideon Samson	Annemarie van Haeringen	Leopold (ook tegelijk uitgegeven via Duitse Gerstenberg Verlag)	0	137_012	3	1	0	0	Bony fish spec.	5	99	99	99	5	1	1	99	0	0	0	0	0	0
	137	Alle dieren drijven	2017	Gideon Samson	Annemarie van Haeringen	Leopold (ook tegelijk uitgegeven via Duitse Gerstenberg Verlag)	0	137_013	3	1	0	0	Bony fish spec.	5	99	99	99	5	1	1	99	0	0	0	0	0	0
	137	Alle dieren drijven	2017	Gideon Samson	Annemarie van Haeringen	Leopold (ook tegelijk uitgegeven via Duitse Gerstenberg Verlag)	0	137_020	3	1	0	0	Bony fish spec.	5	99	99	99	5	1	1	99	0	0	0	0	0	0
	137	Alle dieren drijven	2017	Gideon Samson	Annemarie van Haeringen	Leopold (ook tegelijk uitgegeven via Duitse Gerstenberg Verlag)	0	137_014	3	1	0	0	Grey crowned crane	1	Balearica regulorum	Gruidae	Gruiformes	2	1	1	2	0	1	0	1	0	0
	137	Alle dieren drijven	2017	Gideon Samson	Annemarie van Haeringen	Leopold (ook tegelijk uitgegeven via Duitse Gerstenberg Verlag)	0	137_015	3	1	0	0	Bird spec.	5	99	99	99	2	1	1	99	0	0	0	0	0	0
	137	Alle dieren drijven	2017	Gideon Samson	Annemarie van Haeringen	Leopold (ook tegelijk uitgegeven via Duitse Gerstenberg Verlag)	0	137_016	3	1	0	0	Bird spec.	5	99	99	99	2	1	1	99	0	0	0	0	0	0
	137	Alle dieren drijven	2017	Gideon Samson	Annemarie van Haeringen	Leopold (ook tegelijk uitgegeven via Duitse Gerstenberg Verlag)	0	137_017	2	2	Pigeon	3	Rock pigeon	1	Columba livia	Columbidae	Columbiformes	2	1	1	1	1	0	0	0	0	0
	137	Alle dieren drijven	2017	Gideon Samson	Annemarie van Haeringen	Leopold (ook tegelijk uitgegeven via Duitse Gerstenberg Verlag)	0	137_018	3	1	0	0	Bird spec.	5	99	99	99	2	1	1	99	0	0	0	0	0	0
	137	Alle dieren drijven	2017	Gideon Samson	Annemarie van Haeringen	Leopold (ook tegelijk uitgegeven via Duitse Gerstenberg Verlag)	0	137_019	3	2	Flamingo	3	Flamingo spec.	3	99	Phoenicopteridae	Phoenicopteriformes	2	1	1	2	0	1	0	1	0	0
	138	Kersenhemel	2017	Jef Aerts	Sanne te Loo	Querido	0	138_001	3	1	0	0	Horse	1	Equus ferus caballus	Equidae	Perissodactyla	1	1	1	5	1	0	0	0	0	0
	138	Kersenhemel	2017	Jef Aerts	Sanne te Loo	Querido	0	138_002	2	2	Jackdaw	1	Jackdaw	1	Coloeus monedula	Corvidae	Passeriformes	2	1	1	1	0	0	0	0	0	0
	138	Kersenhemel	2017	Jef Aerts	Sanne te Loo	Querido	0	138_003	3	1	0	0	Cat	1	Felis catus	Felidae	Carnivora	1	1	1	5	1	0	0	0	0	0
	138	Kersenhemel	2017	Jef Aerts	Sanne te Loo	Querido	0	138_004	3	1	0	0	Dog	1	Canis familiaris	Canidae	Carnivora	1	1	1	5	1	0	0	0	0	0
	138	Kersenhemel	2017	Jef Aerts	Sanne te Loo	Querido	0	138_005	3	1	0	0	Songbird spec.	4	99	99	Passeriformes	2	1	1	99	0	0	0	0	0	0
	138	Kersenhemel	2017	Jef Aerts	Sanne te Loo	Querido	0	138_006	3	1	0	0	Songbird spec.	4	99	99	Passeriformes	2	1	1	99	0	0	0	0	0	0
	138	Kersenhemel	2017	Jef Aerts	Sanne te Loo	Querido	0	138_006	3	1	0	0	Tit spec.	3	99	Paridae	Passeriformes	2	1	1	1	0	0	0	0	0	0
	140	De cycloop	2017	Daan Remmerts de Vries	Floor Rieder	Gottmer	0	140_001	3	1	0	0	Flying fish spec.	3	99	Exocoetidae	Beloniformes	5	1	1	2	0	0	0	0	0	0
	140	De cycloop	2017	Daan Remmerts de Vries	Floor Rieder	Gottmer	0	140_002	3	1	0	0	Caterpillar spec.	4	99	99	Lepidoptera	8	2	1	99	0	1	0	1	1	0
	140	De cycloop	2017	Daan Remmerts de Vries	Floor Rieder	Gottmer	0	140_003	2	2	Silkworm	1	Silkworm	1	Bombyx mandarina mori	Bombycidae	Lepidoptera	8	2	1	5	1	1	0	1	1	0
	140	De cycloop	2017	Daan Remmerts de Vries	Floor Rieder	Gottmer	0	140_004	3	2	Cockroach	4	Cockroach spec.	4	99	99	Blattodea	8	2	1	99	0	1	0	1	1	0
	140	De cycloop	2017	Daan Remmerts de Vries	Floor Rieder	Gottmer	0	140_005	3	1	0	0	Insect spec.	5	99	99	99	8	2	1	99	0	1	0	1	1	0
	140	De cycloop	2017	Daan Remmerts de Vries	Floor Rieder	Gottmer	0	140_006	3	1	0	0	Insect spec.	5	99	99	99	8	2	1	99	0	1	0	1	1	0
	140	De cycloop	2017	Daan Remmerts de Vries	Floor Rieder	Gottmer	0	140_007	2	2	European gardenspider	1	European gardenspider	1	Araneus diadematus	Araneidae	Araneae	9	2	1	1	0	1	0	1	1	0
	140	De cycloop	2017	Daan Remmerts de Vries	Floor Rieder	Gottmer	0	140_008	2	2	Damselfly	3	Damselfly spec.	3	99	Coenagrionidae	Odonata	8	2	1	99	0	1	0	1	1	0
	140	De cycloop	2017	Daan Remmerts de Vries	Floor Rieder	Gottmer	0	140_009	3	2	Flesh fly	3	Flesh fly	3	99	Sarcophagidae	Diptera	8	2	1	99	0	1	0	1	1	0
	140	De cycloop	2017	Daan Remmerts de Vries	Floor Rieder	Gottmer	0	140_010	2	2	Bee	3	Bee spec.	3	99	Apidae	Hymenoptera	8	2	1	99	0	1	0	1	1	0
	140	De cycloop	2017	Daan Remmerts de Vries	Floor Rieder	Gottmer	0	140_011	3	1	0	0	Beetle spec.	4	99	99	Coleoptera	8	2	1	99	0	1	0	1	0	0
	140	De cycloop	2017	Daan Remmerts de Vries	Floor Rieder	Gottmer	0	140_012	3	1	0	0	Insect spec.	5	99	99	99	8	2	1	99	0	1	0	1	0	0
	140	De cycloop	2017	Daan Remmerts de Vries	Floor Rieder	Gottmer	0	140_013	2	2	Praying mantis	4	Praying mantis spec.	4	99	99	Mantodea	8	2	1	99	0	1	0	1	1	0
	140	De cycloop	2017	Daan Remmerts de Vries	Floor Rieder	Gottmer	0	140_014	3	1	0	0	Insect spec.	5	99	99	99	8	2	1	99	0	1	0	1	0	0
	140	De cycloop	2017	Daan Remmerts de Vries	Floor Rieder	Gottmer	0	140_015	3	1	0	0	Insect spec.	5	99	99	99	8	2	1	99	0	1	0	1	0	0
	140	De cycloop	2017	Daan Remmerts de Vries	Floor Rieder	Gottmer	0	140_016	3	1	0	0	Ladybird spec.	3	99	Coccinellidae	Coleoptera	8	2	1	99	0	1	0	1	0	0
	140	De cycloop	2017	Daan Remmerts de Vries	Floor Rieder	Gottmer	0	140_017	2	1	0	0	Insect spec.	5	99	99	99	8	2	1	99	0	1	1	1	1	0		Is calles 'Mayor' (Burgemeester)
	140	De cycloop	2017	Daan Remmerts de Vries	Floor Rieder	Gottmer	0	140_018	3	1	0	0	Snail spec.	5	99	99	99	11	2	1	99	0	1	0	1	0	0
	140	De cycloop	2017	Daan Remmerts de Vries	Floor Rieder	Gottmer	0	140_019	3	1	0	0	Insect spec.	5	99	99	99	8	2	1	99	0	1	0	1	0	0
	140	De cycloop	2017	Daan Remmerts de Vries	Floor Rieder	Gottmer	0	140_020	3	1	0	0	Millipede spec.	5	99	99	99	20	2	1	99	0	1	0	1	1	0
	141	Zondag, maandag, sterrendag	2017	Anna Woltz	Annet Schaap	Querido	0	141_001	3	2	Dog	1	Dog	1	Canis familiaris	Canidae	Carnivora	1	1	1	5	1	1	1	1	0	1	Portrayal on clothing
	141	Zondag, maandag, sterrendag	2017	Anna Woltz	Annet Schaap	Querido	0	141_003	3	2	Dinosaur	5	Sauropoda spec.	4	99	99	Saurischia	6	1	0	98	98	0	0	0	0	0
	141	Zondag, maandag, sterrendag	2017	Anna Woltz	Annet Schaap	Querido	0	141_004	3	2	Tiger	1	Tiger	1	Panthera tigris	Felidae	Carnivora	1	1	1	2	0	0	0	0	0	0
	141	Zondag, maandag, sterrendag	2017	Anna Woltz	Annet Schaap	Querido	0	141_005	3	2	Dog	1	Dog	1	Canis familiaris	Canidae	Carnivora	1	1	1	5	1	1	1	0	0	1	Drawing
	141	Zondag, maandag, sterrendag	2017	Anna Woltz	Annet Schaap	Querido	0	141_006	3	2	Crocodile	3	Crocodile spec.	3	99	Crocodylidae	Crocodilia	3	1	1	2	0	0	0	0	0	1	Inflatable crocodile
	142	Driehoek	2017	Mac Barnett	Jon Klassen	Gottmer	2	x	x	x	x	x	x	x	x	x	x	x	x	x	x	x	x	x	x	x	x	No animals in this book
	144	Kleine nachtverhalen	2017	Kitty Crowther	Kitty Crowther	De Eenhoorn	1	144_001	1	2	Bear	3	Brown bear	1	Ursus arctos	Ursidae	Carnivora	1	1	1	2	0	1	0	1	1	0
	144	Kleine nachtverhalen	2017	Kitty Crowther	Kitty Crowther	De Eenhoorn	1	144_002	2	2	Bear	3	Brown bear	1	Ursus arctos	Ursidae	Carnivora	1	1	1	2	0	1	1	1	1	0
	144	Kleine nachtverhalen	2017	Kitty Crowther	Kitty Crowther	De Eenhoorn	1	144_003	2	2	Fish	98	Bony fish spec.	5	99	99	99	5	1	1	99	0	1	0	1	0	0
	144	Kleine nachtverhalen	2017	Kitty Crowther	Kitty Crowther	De Eenhoorn	1	144_004	2	2	Ant	3	Ant spec.	3	99	Formicidae	Hymenoptera	8	2	1	99	0	1	0	0	1	0
	144	Kleine nachtverhalen	2017	Kitty Crowther	Kitty Crowther	De Eenhoorn	1	144_005	3	1	0	0	Insect spec.	5	99	99	99	8	2	1	99	0	0	0	0	0	0
	144	Kleine nachtverhalen	2017	Kitty Crowther	Kitty Crowther	De Eenhoorn	1	144_006	2	2	Stoat	1	Stoat	1	Mustela erminea	Mustelidae	Carnivora	1	1	1	1	0	1	0	1	0	0
	144	Kleine nachtverhalen	2017	Kitty Crowther	Kitty Crowther	De Eenhoorn	1	144_007	3	1	0	0	Frog spec.	4	99	99	Anura	4	1	1	99	0	1	0	0	1	0
	144	Kleine nachtverhalen	2017	Kitty Crowther	Kitty Crowther	De Eenhoorn	1	144_008	3	1	0	0	Moose	1	Alces alces	Cervidae	Cetartiodactyla	1	1	1	2	0	1	0	1	0	0
	144	Kleine nachtverhalen	2017	Kitty Crowther	Kitty Crowther	De Eenhoorn	1	144_009	3	1	0	0	Insect spec.	5	99	99	99	8	2	1	99	0	1	0	1	1	0
	144	Kleine nachtverhalen	2017	Kitty Crowther	Kitty Crowther	De Eenhoorn	1	144_010	3	1	0	0	Red fox	1	Vulpes vulpes	Canidae	Carnivora	1	1	1	1	0	0	0	0	0	0
	144	Kleine nachtverhalen	2017	Kitty Crowther	Kitty Crowther	De Eenhoorn	1	144_011	3	1	0	0	True owl spec.	3	99	Strigidae	Strigiformes	2	1	1	99	0	0	0	0	0	0
	144	Kleine nachtverhalen	2017	Kitty Crowther	Kitty Crowther	De Eenhoorn	1	144_012	3	1	0	0	European hedgehog	1	Erinaceus europaeus	Erinaceidae	Eulipotyphla	1	1	1	1	0	1	0	1	1	0
	144	Kleine nachtverhalen	2017	Kitty Crowther	Kitty Crowther	De Eenhoorn	1	144_013	2	2	Bat	4	Bat spec.	4	99	99	Chiroptera	1	1	1	99	0	1	0	0	1	0
	144	Kleine nachtverhalen	2017	Kitty Crowther	Kitty Crowther	De Eenhoorn	1	144_014	2	2	Otter	1	Eurasian otter	1	Lutra lutra	Mustelidae	Carnivora	1	1	1	1	0	1	1	0	1	0
	144	Kleine nachtverhalen	2017	Kitty Crowther	Kitty Crowther	De Eenhoorn	1	144_015	3	1	0	0	Starfish spec.	5	99	99	99	15	2	1	99	0	0	0	0	0	0
	145	Voor Papa	2017	Daan Remmerts de Vries	Marije Tolman	Hoogland & Van Klaveren	0	145_001	3	1	0	0	True owl spec.	3	99	Strigidae	Strigiformes	2	1	1	99	0	0	0	0	0	0
	145	Voor Papa	2017	Daan Remmerts de Vries	Marije Tolman	Hoogland & Van Klaveren	0	145_002	3	1	0	0	Rhinoceros (black or white)	2	99	Rhinocerotidae	Perissodactyla	1	1	1	2	0	0	0	0	0	1	Poster
	145	Voor Papa	2017	Daan Remmerts de Vries	Marije Tolman	Hoogland & Van Klaveren	0	145_003	3	1	0	0	Lion	1	Panthera leo	Felidae	Carnivora	1	1	1	2	0	0	0	0	0	1	Poster
	145	Voor Papa	2017	Daan Remmerts de Vries	Marije Tolman	Hoogland & Van Klaveren	0	145_004	3	1	0	0	Leopard	1	Panthera pardus	Felidae	Carnivora	1	1	1	2	0	0	0	0	0	1	Poster
	145	Voor Papa	2017	Daan Remmerts de Vries	Marije Tolman	Hoogland & Van Klaveren	0	145_005	3	1	0	0	African elephant spec.	2	99	Elephantidae	Proboscidea	1	1	1	2	0	0	0	0	0	1	Poster
	145	Voor Papa	2017	Daan Remmerts de Vries	Marije Tolman	Hoogland & Van Klaveren	0	145_006	3	1	0	0	Buffelo/Wildebeest spec.	3	99	Bovidae	Cetartiodactyla	1	1	1	2	0	0	0	0	0	0
	145	Voor Papa	2017	Daan Remmerts de Vries	Marije Tolman	Hoogland & Van Klaveren	0	145_007	3	1	0	0	Scarlet ibis	1	Eudocimus ruber	Threskiornithidae	Pelecaniformes	2	1	1	2	0	0	0	0	0	0
	145	Voor Papa	2017	Daan Remmerts de Vries	Marije Tolman	Hoogland & Van Klaveren	0	145_008	3	1	0	0	Ara spec.	2	99	Psittacidae	Psittaciformes	2	1	1	2	0	0	0	0	0	0
	145	Voor Papa	2017	Daan Remmerts de Vries	Marije Tolman	Hoogland & Van Klaveren	0	145_009	3	1	0	0	Ara spec.	2	99	Psittacidae	Psittaciformes	2	1	1	2	0	0	0	0	0	0
	145	Voor Papa	2017	Daan Remmerts de Vries	Marije Tolman	Hoogland & Van Klaveren	0	145_010	3	1	0	0	Toco toucan	1	Ramphastos toco	Ramphastidae	Piciformes	2	1	1	2	0	0	0	0	0	0
	145	Voor Papa	2017	Daan Remmerts de Vries	Marije Tolman	Hoogland & Van Klaveren	0	145_011	3	1	0	0	Ring-tailed lemur	1	Lemur catta	Lemuridae	Primates	1	1	1	2	0	1	0	0	1	0
	145	Voor Papa	2017	Daan Remmerts de Vries	Marije Tolman	Hoogland & Van Klaveren	0	145_012	3	1	0	0	Zebra spec.	2	99	Equidae	Perissodactyla	1	1	1	2	0	0	0	0	0	0
	145	Voor Papa	2017	Daan Remmerts de Vries	Marije Tolman	Hoogland & Van Klaveren	0	145_013	3	1	0	0	Orangutan	1	Pongo borneo	Hominidae	Primates	1	1	1	2	0	1	0	0	1	0
	145	Voor Papa	2017	Daan Remmerts de Vries	Marije Tolman	Hoogland & Van Klaveren	0	145_014	3	1	0	0	Lion-tailed macaque	1	Macaca silenus	Cercopithecidae	Primates	1	1	1	2	0	1	0	1	1	0
	145	Voor Papa	2017	Daan Remmerts de Vries	Marije Tolman	Hoogland & Van Klaveren	0	145_015	2	2	Elephant	3	Elephant spec.	3	99	Elephantidae	Proboscidea	1	1	1	2	0	1	0	1	0	0
	145	Voor Papa	2017	Daan Remmerts de Vries	Marije Tolman	Hoogland & Van Klaveren	0	145_016	3	1	0	0	California condor	1	Gymnogyps californianus	Cathartidae	Cathartiformes	2	1	1	2	0	0	0	0	0	0
	145	Voor Papa	2017	Daan Remmerts de Vries	Marije Tolman	Hoogland & Van Klaveren	0	145_017	3	1	0	0	Bighorn sheep	1	Ovis canadensis	Bovidae	Cetartiodactyla	1	1	1	2	0	0	0	0	0	0
	145	Voor Papa	2017	Daan Remmerts de Vries	Marije Tolman	Hoogland & Van Klaveren	0	145_018	3	1	0	0	Mammal spec.	5	99	99	99	1	1	1	99	99	0	0	0	0	0
	145	Voor Papa	2017	Daan Remmerts de Vries	Marije Tolman	Hoogland & Van Klaveren	0	145_019	3	1	0	0	Tortoise spec.	3	99	Testudinidae	Testudines	3	1	1	2	0	0	0	0	0	0
	145	Voor Papa	2017	Daan Remmerts de Vries	Marije Tolman	Hoogland & Van Klaveren	0	145_020	3	1	0	0	Beaded lizard spec.	2	99	Helodermatidae	Squamata	3	1	1	2	0	1	0	0	1	0
	146	De Vos en de Ster	2017	Coralie Bickford-Smith	Coralie Bickford-Smith	Christofoor	1	146_001	1	2	Fox	1	Red fox	1	Vulpes vulpes	Canidae	Carnivora	1	1	1	1	0	0	0	0	0	0
	146	De Vos en de Ster	2017	Coralie Bickford-Smith	Coralie Bickford-Smith	Christofoor	1	146_005	3	2	Beetle	4	Beetle spec.	4	99	99	Coleoptera	8	2	1	99	0	0	0	0	0	0
	146	De Vos en de Ster	2017	Coralie Bickford-Smith	Coralie Bickford-Smith	Christofoor	1	146_002	3	2	Rabbit	1	European rabbit	1	Oryctolagus cuniculus	Leporidae	Lagomorpha	1	1	1	1	1	0	0	0	0	0
	146	De Vos en de Ster	2017	Coralie Bickford-Smith	Coralie Bickford-Smith	Christofoor	1	146_003	2	2	Beetle	4	Beetle spec.	4	99	99	Coleoptera	8	2	1	99	0	0	0	0	0	0
	146	De Vos en de Ster	2017	Coralie Bickford-Smith	Coralie Bickford-Smith	Christofoor	1	146_004	3	1	0	0	Caterpillar spec.	4	99	99	Lepidoptera	8	2	1	99	0	0	0	0	0	0
	147	Anne, het paard en de rivier	2017	Wouter Klootwijk	Enzo Pérèz-Labourdette	Leopold	0	147_001	2	2	Horse	1	Horse	1	Equus ferus caballus	Equidae	Perissodactyla	1	1	1	5	1	1	0	1	0	0
	147	Anne, het paard en de rivier	2017	Wouter Klootwijk	Enzo Pérèz-Labourdette	Leopold	0	147_002	3	1	0	0	Bird spec.	5	99	99	99	2	1	1	99	0	0	0	0	0	0
	147	Anne, het paard en de rivier	2017	Wouter Klootwijk	Enzo Pérèz-Labourdette	Leopold	0	147_003	3	2	Cow	1	Cow	1	Bos taurus	Bovidae	Cetartiodactyla	1	1	1	5	1	0	0	0	0	0
	147	Anne, het paard en de rivier	2017	Wouter Klootwijk	Enzo Pérèz-Labourdette	Leopold	0	147_004	3	1	0	0	Dog	1	Canis familiaris	Canidae	Carnivora	1	1	1	5	1	0	0	0	0	0
	147	Anne, het paard en de rivier	2017	Wouter Klootwijk	Enzo Pérèz-Labourdette	Leopold	0	147_005	3	1	0	0	Bird spec.	5	99	99	99	2	1	1	99	0	0	0	0	0	0
	148	Tangramkat	2016	Martijn van der Linden	Martijn van der Linden	Lemniscaat	0	148_001	1	2	Cat	1	Cat	1	Felis catus	Felidae	Carnivora	1	1	1	5	1	1	0	1	0	1	Origami
	148	Tangramkat	2016	Martijn van der Linden	Martijn van der Linden	Lemniscaat	0	148_002	2	1	0	0	Bony fish spec.	5	99	99	99	5	1	1	99	0	0	0	0	0	1	Origami
	148	Tangramkat	2016	Martijn van der Linden	Martijn van der Linden	Lemniscaat	0	148_003	2	1	0	0	Dog	1	Canis familiaris	Canidae	Carnivora	1	1	1	5	1	1	0	1	0	1	Origami
	148	Tangramkat	2016	Martijn van der Linden	Martijn van der Linden	Lemniscaat	0	148_004	2	1	0	0	Crocodile spec.	3	99	Crocodylidae	Crocodilia	3	1	1	2	0	0	0	0	0	1	Origami
	148	Tangramkat	2016	Martijn van der Linden	Martijn van der Linden	Lemniscaat	0	148_005	2	1	0	0	Bovidae spec.	3	99	Bovidae	Cetartiodactyla	1	1	1	99	99	1	0	1	0	1	Origami
	148	Tangramkat	2016	Martijn van der Linden	Martijn van der Linden	Lemniscaat	0	148_006	2	1	0	0	Dinosaur spec.	5	99	99	99	6	1	0	98	98	1	0	1	0	1	Origami
	148	Tangramkat	2016	Martijn van der Linden	Martijn van der Linden	Lemniscaat	0	148_007	2	2	Bird	5	Ara spec.	2	99	Psittacidae	Psittaciformes	2	1	1	2	0	0	0	0	0	1	Origami
	148	Tangramkat	2016	Martijn van der Linden	Martijn van der Linden	Lemniscaat	0	148_008	2	2	Bird	5	Blue-footed booby	1	Sula nebouxii	Sulidae	Suliformes	2	1	1	2	0	0	0	0	0	1	Origami
	148	Tangramkat	2016	Martijn van der Linden	Martijn van der Linden	Lemniscaat	0	148_009	2	2	Bird	5	Common pochard	1	Aythya ferina	Anatidae	Anseriformes	2	1	1	1	0	0	0	0	0	1	Origami
	148	Tangramkat	2016	Martijn van der Linden	Martijn van der Linden	Lemniscaat	0	148_010	2	2	Bird	5	Flamingo spec.	3	99	Phoenicopteridae	Phoenicopteriformes	2	1	1	2	0	0	0	0	0	1	Origami
	148	Tangramkat	2016	Martijn van der Linden	Martijn van der Linden	Lemniscaat	0	148_011	2	2	Bird	5	Scarlet ibis	1	Eudocimus ruber	Threskiornithidae	Pelecaniformes	2	1	1	2	0	0	0	0	0	1	Origami
	148	Tangramkat	2016	Martijn van der Linden	Martijn van der Linden	Lemniscaat	0	148_012	2	2	Bird	5	Ptarmigan spec.	2	99	Phasianidae	Galliformes	2	1	1	2	0	0	0	0	0	1	Origami
	148	Tangramkat	2016	Martijn van der Linden	Martijn van der Linden	Lemniscaat	0	148_013	2	2	Bird	5	Hawfinch	1	Coccothraustes coccothraustes	Fringillidae	Passeriformes	2	1	1	1	0	0	0	0	0	1	Origami
	148	Tangramkat	2016	Martijn van der Linden	Martijn van der Linden	Lemniscaat	0	148_014	2	2	Bird	5	Mallard	1	Anas platyrhynchos	Anatidae	Anseriformes	2	1	1	1	1	0	0	0	0	1	Origami
	148	Tangramkat	2016	Martijn van der Linden	Martijn van der Linden	Lemniscaat	0	148_015	2	2	Bird	5	Finch spec.	3	99	Fringillidae	Passeriformes	2	1	1	99	0	0	0	0	0	1	Origami
	149	Circusnacht	2016	Mattias De Leeuw	Mattias De Leeuw	Lannoo	1	149_001	2	1	0	0	Horse	1	Equus ferus caballus	Equidae	Perissodactyla	1	1	1	5	1	0	0	0	0	1	Cuddly toy/toy	Book without text
	149	Circusnacht	2016	Mattias De Leeuw	Mattias De Leeuw	Lannoo	1	149_002	2	1	0	0	Elephant spec.	3	99	Elephantidae	Proboscidea	1	1	1	2	0	1	0	1	1	1	Cuddly toy/toy	Book without text
	149	Circusnacht	2016	Mattias De Leeuw	Mattias De Leeuw	Lannoo	1	149_003	2	1	0	0	Dog	1	Canis familiaris	Canidae	Carnivora	1	1	1	5	1	1	1	1	1	0		Book without text
	149	Circusnacht	2016	Mattias De Leeuw	Mattias De Leeuw	Lannoo	1	149_004	2	1	0	0	Brown bear	1	Ursus arctos	Ursidae	Carnivora	1	1	1	2	0	1	1	1	1	1	Cuddly toy/toy	Book without text
	149	Circusnacht	2016	Mattias De Leeuw	Mattias De Leeuw	Lannoo	1	149_005	2	1	0	0	Lion	1	Panthera leo	Felidae	Carnivora	1	1	1	2	0	1	0	1	0	1	Cuddly toy/toy	Book without text
	149	Circusnacht	2016	Mattias De Leeuw	Mattias De Leeuw	Lannoo	1	149_006	3	1	0	0	Horse	1	Equus ferus caballus	Equidae	Perissodactyla	1	1	1	5	1	0	0	0	0	0		Book without text
	149	Circusnacht	2016	Mattias De Leeuw	Mattias De Leeuw	Lannoo	1	149_007	3	1	0	0	Tiger	1	Panthera tigris	Felidae	Carnivora	1	1	1	2	0	1	0	0	1	1	Costume	Book without text
	149	Circusnacht	2016	Mattias De Leeuw	Mattias De Leeuw	Lannoo	1	149_008	3	1	0	0	Dog	1	Canis familiaris	Canidae	Carnivora	1	1	1	5	1	1	1	1	0	0		Book without text
	150	Siens hemel	2016	Bibi Dumon Tak	Annemarie van Haeringen	Querido	0	150_001	2	1	0	0	Dog	1	Canis familiaris	Canidae	Carnivora	1	1	1	5	1	0	0	0	0	0		Is called 'Sien'
	150	Siens hemel	2016	Bibi Dumon Tak	Annemarie van Haeringen	Querido	0	150_002	3	1	0	0	Rabbit spec.	3	99	Leporidae	Lagomorpha	1	1	1	99	99	1	0	1	0	0
	150	Siens hemel	2016	Bibi Dumon Tak	Annemarie van Haeringen	Querido	0	150_003	3	1	0	0	Chicken	1	Gallus gallus	Phasianidae	Galliformes	2	1	1	5	1	0	0	0	0	0
	150	Siens hemel	2016	Bibi Dumon Tak	Annemarie van Haeringen	Querido	0	150_004	3	2	Duck	3	Duck spec.	3	99	Anatidae	Anseriformes	2	1	1	99	99	0	0	0	0	0
	150	Siens hemel	2016	Bibi Dumon Tak	Annemarie van Haeringen	Querido	0	150_005	3	2	Cow	1	Cow	1	Bos taurus	Bovidae	Cetartiodactyla	1	1	1	5	1	0	0	0	0	0
	150	Siens hemel	2016	Bibi Dumon Tak	Annemarie van Haeringen	Querido	0	150_006	3	1	0	0	Goat	1	Capra aegagrus hircus	Bovidae	Cetartiodactyla	1	1	1	5	1	0	0	0	0	0
	150	Siens hemel	2016	Bibi Dumon Tak	Annemarie van Haeringen	Querido	0	150_007	3	2	Cat	1	Cat	1	Felis catus	Felidae	Carnivora	1	1	1	5	1	1	0	1	0	0
	150	Siens hemel	2016	Bibi Dumon Tak	Annemarie van Haeringen	Querido	0	150_008	3	1	0	0	Rallidae spec.	3	99	Rallidae	Gruiformes	2	1	1	99	0	0	0	0	0	0
	150	Siens hemel	2016	Bibi Dumon Tak	Annemarie van Haeringen	Querido	0	150_009	3	2	Pigeon	3	Rock pigeon	1	Columba livia	Columbidae	Columbiformes	2	1	1	1	1	0	0	0	0	0
	150	Siens hemel	2016	Bibi Dumon Tak	Annemarie van Haeringen	Querido	0	150_010	3	1	0	0	Bony fish spec.	5	99	99	99	5	1	1	99	0	0	0	0	0	0
	150	Siens hemel	2016	Bibi Dumon Tak	Annemarie van Haeringen	Querido	0	150_011	3	1	0	0	Dog	1	Canis familiaris	Canidae	Carnivora	1	1	1	5	1	0	0	0	0	0
	152	Omdat ik je zo graag zie	2016	Milja Praagman	Milja Praagman	De Eenhoorn	1	152_001	3	2	Dog	1	Dog	1	Canis familiaris	Canidae	Carnivora	1	1	1	5	1	1	0	1	0	0
	152	Omdat ik je zo graag zie	2016	Milja Praagman	Milja Praagman	De Eenhoorn	1	152_002	3	2	Pigeon	3	Rock pigeon	1	Columba livia	Columbidae	Columbiformes	2	1	1	1	1	0	0	0	0	0
	152	Omdat ik je zo graag zie	2016	Milja Praagman	Milja Praagman	De Eenhoorn	1	152_003	3	2	Chicken	1	Chicken	1	Gallus gallus	Phasianidae	Galliformes	2	1	1	5	1	0	0	0	0	0
	152	Omdat ik je zo graag zie	2016	Milja Praagman	Milja Praagman	De Eenhoorn	1	152_004	3	2	Cat	1	Cat	1	Felis catus	Felidae	Carnivora	1	1	1	5	1	1	0	1	0	0
	153	Kek iz tak?	2016	Carson Ellis	Carson Ellis	Leopold	2	153_001	2	1	0	0	Brush-footed butterfly spec.	3	99	Nymphalidae	Lepidoptera	8	2	1	99	0	1	1	1	1	0
	153	Kek iz tak?	2016	Carson Ellis	Carson Ellis	Leopold	2	153_002	2	1	0	0	Damselfly spec.	4	99	99	Odonata	8	2	1	99	0	1	1	1	1	0
	153	Kek iz tak?	2016	Carson Ellis	Carson Ellis	Leopold	2	153_003	1	1	0	0	Coleoptera spec.	4	99	99	Coleoptera	8	2	1	99	0	1	1	1	1	0
	153	Kek iz tak?	2016	Carson Ellis	Carson Ellis	Leopold	2	153_004	1	1	0	0	Coleoptera spec.	4	99	99	Coleoptera	8	2	1	99	0	1	1	1	1	0
	153	Kek iz tak?	2016	Carson Ellis	Carson Ellis	Leopold	2	153_005	1	1	0	0	Ladybird spec.	3	99	Coccinellidae	Coleoptera	8	2	1	99	0	1	1	1	1	0
	153	Kek iz tak?	2016	Carson Ellis	Carson Ellis	Leopold	2	153_006	2	1	0	0	Woodlouse spec.	4	99	99	Isopoda	10	2	1	99	0	1	1	1	1	0
	153	Kek iz tak?	2016	Carson Ellis	Carson Ellis	Leopold	2	153_007	3	1	0	0	Slug spec.	5	99	99	99	11	2	1	99	0	0	0	0	0	0
	153	Kek iz tak?	2016	Carson Ellis	Carson Ellis	Leopold	2	153_008	2	1	0	0	Grasshoppper/Cricket spec.	4	99	99	Orthoptera	8	2	1	99	0	1	1	1	1	0
	153	Kek iz tak?	2016	Carson Ellis	Carson Ellis	Leopold	2	153_009	2	1	0	0	Spider spec.	4	99	99	Araneae	9	2	1	99	0	0	0	0	0	0
	153	Kek iz tak?	2016	Carson Ellis	Carson Ellis	Leopold	2	153_010	3	1	0	0	Stick insect spec.	4	99	99	Phasmatodea	8	2	1	2	0	1	0	1	1	0
	153	Kek iz tak?	2016	Carson Ellis	Carson Ellis	Leopold	2	153_011	3	1	0	0	Ant spec.	3	99	Formicidae	Hymenoptera	8	2	1	99	0	1	0	0	1	0
	153	Kek iz tak?	2016	Carson Ellis	Carson Ellis	Leopold	2	153_012	3	1	0	0	Fly spec.	4	99	99	Diptera	8	2	1	99	0	1	0	1	1	0
	153	Kek iz tak?	2016	Carson Ellis	Carson Ellis	Leopold	2	153_013	3	1	0	0	Hymenoptera spec.	4	99	99	Hymenoptera	8	2	1	99	0	1	0	0	1	0
	153	Kek iz tak?	2016	Carson Ellis	Carson Ellis	Leopold	2	153_014	2	1	0	0	Bird spec.	5	99	99	99	2	1	1	99	0	0	0	0	0	0
	153	Kek iz tak?	2016	Carson Ellis	Carson Ellis	Leopold	2	153_015	3	1	0	0	Millipede spec.	5	99	99	99	20	2	1	99	0	1	1	1	0	0
	153	Kek iz tak?	2016	Carson Ellis	Carson Ellis	Leopold	2	153_016	3	1	0	0	Snail spec.	5	99	99	99	11	2	1	99	0	1	0	1	0	0
	153	Kek iz tak?	2016	Carson Ellis	Carson Ellis	Leopold	2	153_017	3	1	0	0	Red salamander	1	Pseudotriton ruber	Plethodontidae	Urodela	4	1	1	2	0	0	0	0	0	0
	153	Kek iz tak?	2016	Carson Ellis	Carson Ellis	Leopold	2	153_018	3	1	0	0	Insect spec.	5	99	99	99	8	2	1	99	0	1	1	1	1	0
	153	Kek iz tak?	2016	Carson Ellis	Carson Ellis	Leopold	2	153_019	3	1	0	0	Spider spec.	4	99	99	Araneae	9	2	1	99	0	1	1	1	0	0
	153	Kek iz tak?	2016	Carson Ellis	Carson Ellis	Leopold	2	153_020	3	1	0	0	Butterfly spec.	4	99	99	Lepidoptera	8	2	1	99	0	1	1	1	1	0
	153	Kek iz tak?	2016	Carson Ellis	Carson Ellis	Leopold	2	153_021	3	1	0	0	Insect spec.	5	99	99	99	8	2	1	99	0	1	1	1	1	0
	153	Kek iz tak?	2016	Carson Ellis	Carson Ellis	Leopold	2	153_022	3	1	0	0	Butterfly spec.	4	99	99	Lepidoptera	8	2	1	99	0	0	0	0	0	0
	153	Kek iz tak?	2016	Carson Ellis	Carson Ellis	Leopold	2	153_023	3	1	0	0	Damselfly spec.	4	99	99	Odonata	8	2	1	99	0	1	1	1	1	0
	154	Een vriendje voor altijd	2016	Eoin Colfer	Oliver Jeffers	De Fontein	1	154_001	3	1	0	0	Dog	1	Canis familiaris	Canidae	Carnivora	1	1	1	5	1	0	0	0	0	0
	154	Een vriendje voor altijd	2016	Eoin Colfer	Oliver Jeffers	De Fontein	1	154_002	3	1	0	0	Bony fish spec.	5	99	99	99	5	1	1	99	0	0	0	0	0	0
	154	Een vriendje voor altijd	2016	Eoin Colfer	Oliver Jeffers	De Fontein	1	154_003	3	1	0	0	Gull spec.	3	99	Laridae	Charadriiformes	2	1	1	99	0	0	0	0	0	0
	154	Een vriendje voor altijd	2016	Eoin Colfer	Oliver Jeffers	De Fontein	1	154_004	3	1	0	0	Pig	1	Sus scrofa domesticus	Suidae	Cetartiodactyla	1	1	1	5	1	1	0	1	0	0
	154	Een vriendje voor altijd	2016	Eoin Colfer	Oliver Jeffers	De Fontein	1	154_005	3	1	0	0	Horse	1	Equus ferus caballus	Equidae	Perissodactyla	1	1	1	5	1	0	0	0	0	1	Toy
	155	De tuinman van de nacht	2016	The Fan Brothers	The Fan Brothers	Leopold	2	155_001	2	2	Owl	4	True owl spec.	3	99	Strigidae	Strigiformes	2	1	1	99	0	0	0	0	0	1	Hedge trimmed into animal shape
	155	De tuinman van de nacht	2016	The Fan Brothers	The Fan Brothers	Leopold	2	155_002	3	1	0	0	Cat	1	Felis catus	Felidae	Carnivora	1	1	1	5	1	0	0	0	0	0
	155	De tuinman van de nacht	2016	The Fan Brothers	The Fan Brothers	Leopold	2	155_003	2	1	0	0	Cat	1	Felis catus	Felidae	Carnivora	1	1	1	5	1	0	0	0	0	1	Hedge trimmed into animal shape
	155	De tuinman van de nacht	2016	The Fan Brothers	The Fan Brothers	Leopold	2	155_004	2	2	Rabbit	3	Rabbit spec.	3	99	Leporidae	Lagomorpha	1	1	1	99	99	0	0	0	0	1	Hedge trimmed into animal shape
	155	De tuinman van de nacht	2016	The Fan Brothers	The Fan Brothers	Leopold	2	155_005	2	2	Parakeet	4	Parakeet spec.	4	99	99	Psittaciformes	2	1	1	2	0	0	0	0	0	1	Hedge trimmed into animal shape
	155	De tuinman van de nacht	2016	The Fan Brothers	The Fan Brothers	Leopold	2	155_006	3	1	0	0	Songbird spec.	4	99	99	Passeriformes	2	1	1	99	0	0	0	0	0	0
	155	De tuinman van de nacht	2016	The Fan Brothers	The Fan Brothers	Leopold	2	155_007	3	1	0	0	Songbird spec.	4	99	99	Passeriformes	2	1	1	99	0	0	0	0	0	0
	155	De tuinman van de nacht	2016	The Fan Brothers	The Fan Brothers	Leopold	2	155_008	3	1	0	0	Dog	1	Canis familiaris	Canidae	Carnivora	1	1	1	5	1	0	0	0	0	0
	155	De tuinman van de nacht	2016	The Fan Brothers	The Fan Brothers	Leopold	2	155_009	3	1	0	0	Songbird spec.	4	99	99	Passeriformes	2	1	1	99	0	0	0	0	0	0
	155	De tuinman van de nacht	2016	The Fan Brothers	The Fan Brothers	Leopold	2	155_010	2	2	Elephant	3	Elephant spec.	3	99	Elephantidae	Proboscidea	1	1	1	2	0	1	0	1	0	1	Hedge trimmed into animal shape
	155	De tuinman van de nacht	2016	The Fan Brothers	The Fan Brothers	Leopold	2	155_011	3	1	0	0	European rabbit	1	Oryctolagus cuniculus	Leporidae	Lagomorpha	1	1	1	1	1	0	0	0	0	0
	155	De tuinman van de nacht	2016	The Fan Brothers	The Fan Brothers	Leopold	2	155_012	3	1	0	0	Pig	1	Sus scrofa domesticus	Suidae	Cetartiodactyla	1	1	1	5	1	0	0	0	0	0
	155	De tuinman van de nacht	2016	The Fan Brothers	The Fan Brothers	Leopold	2	155_013	3	1	0	0	Chicken	1	Gallus gallus	Phasianidae	Galliformes	2	1	1	5	1	0	0	0	0	0
	155	De tuinman van de nacht	2016	The Fan Brothers	The Fan Brothers	Leopold	2	155_014	3	1	0	0	Songbird spec.	4	99	99	Passeriformes	2	1	1	99	0	0	0	0	0	0
	155	De tuinman van de nacht	2016	The Fan Brothers	The Fan Brothers	Leopold	2	155_015	3	1	0	0	Owl spec.	4	99	99	Strigiformes	2	1	1	99	0	0	0	0	0	0
	155	De tuinman van de nacht	2016	The Fan Brothers	The Fan Brothers	Leopold	2	155_016	3	1	0	0	Sauropoda spec.	4	99	99	Saurischia	6	1	0	98	98	0	0	0	0	1	Hedge trimmed into animal shape
	155	De tuinman van de nacht	2016	The Fan Brothers	The Fan Brothers	Leopold	2	155_017	3	1	0	0	Giraffe spec.	2	99	Giraffidae	Cetartiodactyla	1	1	1	2	0	0	0	0	0	1	Hedge trimmed into animal shape
	155	De tuinman van de nacht	2016	The Fan Brothers	The Fan Brothers	Leopold	2	155_018	3	1	0	0	Sperm whale	1	Physeter macrocephalus	Physeteridae	Cetartiodactyla	1	1	1	2	0	0	0	0	0	1	Hedge trimmed into animal shape
	155	De tuinman van de nacht	2016	The Fan Brothers	The Fan Brothers	Leopold	2	155_019	3	1	0	0	Bony fish spec.	5	99	99	99	5	1	1	99	0	0	0	0	0	1	Balloon
	155	De tuinman van de nacht	2016	The Fan Brothers	The Fan Brothers	Leopold	2	155_020	3	1	0	0	Bear spec.	3	99	Ursidae	Carnivora	1	1	1	2	0	0	0	0	0	1	Hedge trimmed into animal shape
	156	Jan Toorop - Het lied van de tijd	2016	Kitty Crowther	Kitty Crowther	Leopold	0	156_001	3	1	0	0	Hummingbird hawk-moth	1	Macroglossum stellatarum	Sphingidae	Lepidoptera	8	2	1	1	0	0	0	0	0	0
	156	Jan Toorop - Het lied van de tijd	2016	Kitty Crowther	Kitty Crowther	Leopold	0	156_002	3	1	0	0	Butterfly spec.	4	99	99	Lepidoptera	8	2	1	99	0	0	0	0	0	0
	156	Jan Toorop - Het lied van de tijd	2016	Kitty Crowther	Kitty Crowther	Leopold	0	156_003	3	1	0	0	Horse	1	Equus ferus caballus	Equidae	Perissodactyla	1	1	1	5	1	0	0	0	0	0
	156	Jan Toorop - Het lied van de tijd	2016	Kitty Crowther	Kitty Crowther	Leopold	0	156_004	3	1	0	0	Vulture spec.	4	99	99	Accipitriformes	2	1	1	2	0	0	0	0	0	0
	156	Jan Toorop - Het lied van de tijd	2016	Kitty Crowther	Kitty Crowther	Leopold	0	156_005	3	1	0	0	Swan spec.	2	99	Anatidae	Anseriformes	2	1	1	99	0	0	0	0	0	0
	156	Jan Toorop - Het lied van de tijd	2016	Kitty Crowther	Kitty Crowther	Leopold	0	156_006	3	1	0	0	Insect spec.	5	99	99	99	8	2	1	99	0	0	0	0	0	0
	156	Jan Toorop - Het lied van de tijd	2016	Kitty Crowther	Kitty Crowther	Leopold	0	156_007	3	1	0	0	Gull spec.	3	99	Laridae	Charadriiformes	2	1	1	99	0	0	0	0	0	0
	156	Jan Toorop - Het lied van de tijd	2016	Kitty Crowther	Kitty Crowther	Leopold	0	156_008	3	1	0	0	Grasshoppper/Cricket spec.	4	99	99	Orthoptera	8	2	1	99	0	0	0	0	0	0
	157	Wauw Pauw	2016	Yoko Heiligers	Mariken Jongman	Marmer	0	157_001	3	1	0	0	Chameleon spec.	3	99	Chamaeleonidae	Squamata	3	1	1	2	0	0	0	0	0	0
	157	Wauw Pauw	2016	Yoko Heiligers	Mariken Jongman	Marmer	0	157_002	2	1	0	0	Gossamer-winged butterfly spec.	3	99	Lycaenidae	Lepidoptera	8	2	1	99	0	1	0	1	0	0
	157	Wauw Pauw	2016	Yoko Heiligers	Mariken Jongman	Marmer	0	157_003	2	2	Peafowl	2	Indian peafowl	1	Pavo cristatus	Phasianidae	Galliformes	2	1	1	2	0	1	0	1	0	0
	157	Wauw Pauw	2016	Yoko Heiligers	Mariken Jongman	Marmer	0	157_004	1	2	Peafowl	2	Indian peafowl	1	Pavo cristatus	Phasianidae	Galliformes	2	1	1	2	0	1	0	1	0	0
	157	Wauw Pauw	2016	Yoko Heiligers	Mariken Jongman	Marmer	0	157_005	3	1	0	0	Snail spec.	5	99	99	99	11	2	1	99	0	0	0	0	0	0
	157	Wauw Pauw	2016	Yoko Heiligers	Mariken Jongman	Marmer	0	157_006	3	1	0	0	Elephant spec.	3	99	Elephantidae	Proboscidea	1	1	1	2	0	0	0	0	0	0
	157	Wauw Pauw	2016	Yoko Heiligers	Mariken Jongman	Marmer	0	157_007	3	1	0	0	Rhinoceros spec.	3	99	Rhinocerotidae	Perissodactyla	1	1	1	2	0	0	0	0	0	0
	157	Wauw Pauw	2016	Yoko Heiligers	Mariken Jongman	Marmer	0	157_008	3	1	0	0	Hippopotamus	1	Hippopotamus amphibius	Hippopotamidae	Cetartiodactyla	1	1	1	2	0	0	0	0	0	0
	157	Wauw Pauw	2016	Yoko Heiligers	Mariken Jongman	Marmer	0	157_009	3	1	0	0	Giraffe spec.	2	99	Giraffidae	Cetartiodactyla	1	1	1	2	0	0	0	0	0	0
	157	Wauw Pauw	2016	Yoko Heiligers	Mariken Jongman	Marmer	0	157_010	3	1	0	0	Crocodilian spec.	4	99	99	Crocodilia	3	1	1	2	0	0	0	0	0	0
	157	Wauw Pauw	2016	Yoko Heiligers	Mariken Jongman	Marmer	0	157_011	3	1	0	0	Snake spec.	4	99	99	Squamata	3	1	1	99	0	0	0	0	0	0
	157	Wauw Pauw	2016	Yoko Heiligers	Mariken Jongman	Marmer	0	157_012	3	1	0	0	Gecko spec.	4	99	99	Squamata	3	1	1	2	0	0	0	0	0	0
	157	Wauw Pauw	2016	Yoko Heiligers	Mariken Jongman	Marmer	0	157_013	3	1	0	0	Chameleon spec.	3	99	Chamaeleonidae	Squamata	3	1	1	2	0	1	0	1	0	0
	157	Wauw Pauw	2016	Yoko Heiligers	Mariken Jongman	Marmer	0	157_014	3	1	0	0	Chameleon spec.	3	99	Chamaeleonidae	Squamata	3	1	1	2	0	1	0	1	0	0
	157	Wauw Pauw	2016	Yoko Heiligers	Mariken Jongman	Marmer	0	157_015	3	1	0	0	Chameleon spec.	3	99	Chamaeleonidae	Squamata	3	1	1	2	0	1	0	1	0	0
	157	Wauw Pauw	2016	Yoko Heiligers	Mariken Jongman	Marmer	0	157_016	3	1	0	0	Chameleon spec.	3	99	Chamaeleonidae	Squamata	3	1	1	2	0	1	0	1	0	0
	157	Wauw Pauw	2016	Yoko Heiligers	Mariken Jongman	Marmer	0	157_017	3	1	0	0	Chameleon spec.	3	99	Chamaeleonidae	Squamata	3	1	1	2	0	0	0	0	0	0
	157	Wauw Pauw	2016	Yoko Heiligers	Mariken Jongman	Marmer	0	157_018	3	1	0	0	Chameleon spec.	3	99	Chamaeleonidae	Squamata	3	1	1	2	0	1	0	1	0	0
	157	Wauw Pauw	2016	Yoko Heiligers	Mariken Jongman	Marmer	0	157_019	3	1	0	0	Chameleon spec.	3	99	Chamaeleonidae	Squamata	3	1	1	2	0	0	0	0	0	0
	157	Wauw Pauw	2016	Yoko Heiligers	Mariken Jongman	Marmer	0	157_020	3	1	0	0	Chameleon spec.	3	99	Chamaeleonidae	Squamata	3	1	1	2	0	0	0	0	0	0
	157	Wauw Pauw	2016	Yoko Heiligers	Mariken Jongman	Marmer	0	157_021	3	1	0	0	Chameleon spec.	3	99	Chamaeleonidae	Squamata	3	1	1	2	0	0	0	0	0	0
	158	Lettersoep	2015	Harriët van Reek	Harriët van Reek	Querido	0	158_001	2	2	Cat	1	Cat	1	Felis catus	Felidae	Carnivora	1	1	1	5	1	1	0	1	0	0
	158	Lettersoep	2015	Harriët van Reek	Harriët van Reek	Querido	0	158_002	3	1	0	0	Snail spec.	5	99	99	99	12	2	1	99	0	0	0	0	0	0
	158	Lettersoep	2015	Harriët van Reek	Harriët van Reek	Querido	0	158_003	3	1	0	0	Caterpillar spec.	4	99	99	Lepidoptera	8	2	1	99	0	0	0	0	0	0
	158	Lettersoep	2015	Harriët van Reek	Harriët van Reek	Querido	0	158_004	3	1	0	0	Earthworm spec.	3	99	Lumbricidae	"Haplotaxida"	20	2	1	99	0	0	0	0	0	0
	158	Lettersoep	2015	Harriët van Reek	Harriët van Reek	Querido	0	158_005	3	1	0	0	Fly spec.	4	99	99	Diptera	8	2	1	99	0	0	0	0	0	0
	158	Lettersoep	2015	Harriët van Reek	Harriët van Reek	Querido	0	158_006	3	1	0	0	Butterfly spec.	4	99	99	Lepidoptera	8	2	1	99	0	0	0	0	0	0
	158	Lettersoep	2015	Harriët van Reek	Harriët van Reek	Querido	0	158_007	3	1	0	0	Horse	1	Equus ferus caballus	Equidae	Perissodactyla	1	1	1	5	1	0	0	0	0	0
	158	Lettersoep	2015	Harriët van Reek	Harriët van Reek	Querido	0	158_008	2	2	Spider	4	Spider spec.	4	99	99	Araneae	9	2	1	99	0	0	0	0	0	0
	159	Het gat	2015	Øyvind Torseter	Øyvind Torseter	de Harmonie	1	159_001	3	1	0	0	Dog	1	Canis familiaris	Canidae	Carnivora	1	1	1	5	1	0	0	0	0	0
	160	Tijs en de eenhoorn	2015	Imme Dros	Harrie Geelen	Querido	0	160_001	3	1	0	0	European rabbit	1	Oryctolagus cuniculus	Leporidae	Lagomorpha	1	1	1	1	1	1	1	0	1	1	Depiction of Nijntje; kleding, upright posture
	160	Tijs en de eenhoorn	2015	Imme Dros	Harrie Geelen	Querido	0	160_002	3	1	0	0	Bird spec.	5	99	99	99	2	1	1	99	99	0	0	0	0	0
	160	Tijs en de eenhoorn	2015	Imme Dros	Harrie Geelen	Querido	0	160_003	2	2	Bear	3	Bear spec.	3	99	Ursidae	Carnivora	1	1	1	2	0	0	0	0	0	1	Teddy bear
	160	Tijs en de eenhoorn	2015	Imme Dros	Harrie Geelen	Querido	0	160_004	3	1	0	0	Bird spec.	5	99	99	99	2	1	1	99	99	0	0	0	0	0
	160	Tijs en de eenhoorn	2015	Imme Dros	Harrie Geelen	Querido	0	160_005	3	1	0	0	Bird spec.	5	99	99	99	2	1	1	99	99	0	0	0	0	0
	160	Tijs en de eenhoorn	2015	Imme Dros	Harrie Geelen	Querido	0	160_006	3	1	0	0	Bird spec.	5	99	99	99	2	1	1	99	99	0	0	0	0	0
	160	Tijs en de eenhoorn	2015	Imme Dros	Harrie Geelen	Querido	0	160_007	3	1	0	0	Bird spec.	5	99	99	99	2	1	1	99	99	0	0	0	0	0
	162	De tuin van de walvis	2015	Toon Telligen	Annemarie van Haeringen	Querido	0	162_001	3	1	0	0	Bony fish spec.	5	99	99	99	5	1	1	99	0	0	0	0	0	0
	162	De tuin van de walvis	2015	Toon Telligen	Annemarie van Haeringen	Querido	0	162_002	3	1	0	0	Jellyfish spec.	5	99	99	99	14	2	1	99	0	0	0	0	0	0
	162	De tuin van de walvis	2015	Toon Telligen	Annemarie van Haeringen	Querido	0	162_003	3	1	0	0	Bony fish spec.	5	99	99	99	5	1	1	99	0	0	0	0	0	0
	162	De tuin van de walvis	2015	Toon Telligen	Annemarie van Haeringen	Querido	0	162_004	3	1	0	0	Brittle star spec.	5	99	99	99	15	2	1	99	0	0	0	0	0	0
	162	De tuin van de walvis	2015	Toon Telligen	Annemarie van Haeringen	Querido	0	162_005	1	2	Whale	4	Bhaleen whale spec.	3	99	Balaenopteridae	Cetartiodactyla	1	1	1	2	0	1	0	1	1	0
	162	De tuin van de walvis	2015	Toon Telligen	Annemarie van Haeringen	Querido	0	162_006	2	2	Squirrel	3	Squirrel spec.	3	99	Sciuridae	Rodentia	1	1	1	99	0	1	0	0	1	0
	162	De tuin van de walvis	2015	Toon Telligen	Annemarie van Haeringen	Querido	0	162_007	3	1	0	0	Bony fish spec.	5	99	99	99	5	1	1	99	0	1	0	1	0	0
	162	De tuin van de walvis	2015	Toon Telligen	Annemarie van Haeringen	Querido	0	162_008	3	1	0	0	Bony fish spec.	5	99	99	99	5	1	1	99	0	0	0	0	0	0
	162	De tuin van de walvis	2015	Toon Telligen	Annemarie van Haeringen	Querido	0	162_009	3	1	0	0	Squid spec.	5	99	99	99	12	2	1	99	0	1	0	1	0	0
	162	De tuin van de walvis	2015	Toon Telligen	Annemarie van Haeringen	Querido	0	162_010	3	1	0	0	Jellyfish spec.	5	99	99	99	14	2	1	99	0	0	0	0	0	0
	162	De tuin van de walvis	2015	Toon Telligen	Annemarie van Haeringen	Querido	0	162_011	3	1	0	0	Jellyfish spec.	5	99	99	99	14	2	1	99	0	0	0	0	0	0
	162	De tuin van de walvis	2015	Toon Telligen	Annemarie van Haeringen	Querido	0	162_012	3	2	Beetle	4	Beetle spec.	4	99	99	Coleoptera	8	2	1	99	0	1	0	0	1	0
	162	De tuin van de walvis	2015	Toon Telligen	Annemarie van Haeringen	Querido	0	162_013	3	2	Cricket	3	Cricket spec.	3	99	Gryllidae	Orthoptera	8	2	1	99	0	1	0	1	1	0
	162	De tuin van de walvis	2015	Toon Telligen	Annemarie van Haeringen	Querido	0	162_014	3	1	0	0	Bird spec.	5	99	99	99	2	1	1	99	0	0	0	0	0	0
	162	De tuin van de walvis	2015	Toon Telligen	Annemarie van Haeringen	Querido	0	162_015	2	2	Grasshopper	4	Grasshopper spec.	4	99	99	Orthoptera	8	2	1	99	0	1	0	1	1	0
	162	De tuin van de walvis	2015	Toon Telligen	Annemarie van Haeringen	Querido	0	162_016	2	2	Frog	4	Frog spec.	4	99	99	Anura	4	1	1	99	0	1	0	1	0	0
	162	De tuin van de walvis	2015	Toon Telligen	Annemarie van Haeringen	Querido	0	162_017	3	2	Turtle ('Schildpad')	3	Tortoise spec.	3	99	Testudinidae	Testudines	3	1	1	2	0	1	0	1	0	0
	162	De tuin van de walvis	2015	Toon Telligen	Annemarie van Haeringen	Querido	0	162_018	3	1	0	0	Bony fish spec.	5	99	99	99	5	1	1	99	0	1	0	1	0	0
	162	De tuin van de walvis	2015	Toon Telligen	Annemarie van Haeringen	Querido	0	162_019	3	1	0	0	Bony fish spec.	5	99	99	99	5	1	1	99	0	1	0	1	0	0
	162	De tuin van de walvis	2015	Toon Telligen	Annemarie van Haeringen	Querido	0	162_020	3	1	0	0	Bony fish spec.	5	99	99	99	5	1	1	99	0	1	0	1	0	0
	162	De tuin van de walvis	2015	Toon Telligen	Annemarie van Haeringen	Querido	0	162_021	3	1	0	0	Bony fish spec.	5	99	99	99	5	1	1	99	0	0	0	0	0	0
	163	Hondje, de enige echte	2015	Yvonne Jagtenberg	Yvonne Jagtenberg	Rubinstein	0	163_001	1	2	Dog	1	Dog	1	Canis familiaris	Canidae	Carnivora	1	1	1	5	1	1	1	1	1	0
	163	Hondje, de enige echte	2015	Yvonne Jagtenberg	Yvonne Jagtenberg	Rubinstein	0	163_002	2	2	Dog	1	Dog	1	Canis familiaris	Canidae	Carnivora	1	1	1	5	1	0	0	0	0	0
	163	Hondje, de enige echte	2015	Yvonne Jagtenberg	Yvonne Jagtenberg	Rubinstein	0	163_003	3	2	Dog	1	Dog	1	Canis familiaris	Canidae	Carnivora	1	1	1	5	1	0	0	0	0	1	Figurine
	163	Hondje, de enige echte	2015	Yvonne Jagtenberg	Yvonne Jagtenberg	Rubinstein	0	163_004	2	2	Duck	3	Mallard	1	Anas platyrhynchos	Anatidae	Anseriformes	2	1	1	1	1	0	0	0	0	0
	163	Hondje, de enige echte	2015	Yvonne Jagtenberg	Yvonne Jagtenberg	Rubinstein	0	163_006	3	2	Bird	5	Bird spec.	5	99	99	99	2	1	1	99	0	0	0	0	0	0
	163	Hondje, de enige echte	2015	Yvonne Jagtenberg	Yvonne Jagtenberg	Rubinstein	0	163_007	2	2	Wasp	4	Wasp spec.	2	99	Vespidae	Hymenoptera	8	2	1	99	0	0	0	0	0	0
	163	Hondje, de enige echte	2015	Yvonne Jagtenberg	Yvonne Jagtenberg	Rubinstein	0	163_008	2	2	Cat	1	Cat	1	Felis catus	Felidae	Carnivora	1	1	1	5	1	0	0	0	0	0
	164	Mijn opa is een boom	2015	Kim Cabreels	Ingrid Godon	Lannoo	1	164_001	3	2	Bird	5	Bird spec.	5	99	99	99	2	1	1	99	0	0	0	0	0	0
	164	Mijn opa is een boom	2015	Kim Cabreels	Ingrid Godon	Lannoo	1	164_002	3	2	Bird	5	Bird spec.	5	99	99	99	2	1	1	99	0	0	0	0	0	0
	164	Mijn opa is een boom	2015	Kim Cabreels	Ingrid Godon	Lannoo	1	164_003	3	2	Bird	5	Bird spec.	5	99	99	99	2	1	1	99	0	0	0	0	0	0
	164	Mijn opa is een boom	2015	Kim Cabreels	Ingrid Godon	Lannoo	1	164_004	3	2	Bird	5	Bird spec.	5	99	99	99	2	1	1	99	0	0	0	0	0	0
	164	Mijn opa is een boom	2015	Kim Cabreels	Ingrid Godon	Lannoo	1	164_005	3	2	Bird	5	Bird spec.	5	99	99	99	2	1	1	99	0	0	0	0	0	0
	164	Mijn opa is een boom	2015	Kim Cabreels	Ingrid Godon	Lannoo	1	164_006	3	2	Bird	5	Bird spec.	5	99	99	99	2	1	1	99	0	0	0	0	0	0
	164	Mijn opa is een boom	2015	Kim Cabreels	Ingrid Godon	Lannoo	1	164_007	3	2	Bird	5	Bird spec.	5	99	99	99	2	1	1	99	0	0	0	0	0	0
	164	Mijn opa is een boom	2015	Kim Cabreels	Ingrid Godon	Lannoo	1	164_008	3	2	Bird	5	Bird spec.	5	99	99	99	2	1	1	99	0	0	0	0	0	0
	164	Mijn opa is een boom	2015	Kim Cabreels	Ingrid Godon	Lannoo	1	164_009	3	2	Bird	5	Bird spec.	5	99	99	99	2	1	1	99	0	0	0	0	0	0
	164	Mijn opa is een boom	2015	Kim Cabreels	Ingrid Godon	Lannoo	1	164_010	3	2	Bird	5	Bird spec.	5	99	99	99	2	1	1	99	0	0	0	0	0	0
	164	Mijn opa is een boom	2015	Kim Cabreels	Ingrid Godon	Lannoo	1	164_011	3	2	Parrot	4	Parrot spec.	4	99	99	Psittaciformes	2	1	1	2	0	0	0	0	0	0
	164	Mijn opa is een boom	2015	Kim Cabreels	Ingrid Godon	Lannoo	1	164_012	3	2	Bird	5	Bird spec.	5	99	99	99	2	1	1	99	0	0	0	0	0	0
	165	Bas & Daan graven een gat	2015	Mac Barnett	Jon Klassen	Hoogland & Van Klaveren	2	165_001	3	1	0	0	Dog	1	Canis familiaris	Canidae	Carnivora	1	1	1	5	1	0	0	0	0	0
	165	Bas & Daan graven een gat	2015	Mac Barnett	Jon Klassen	Hoogland & Van Klaveren	2	165_002	3	1	0	0	Cat	1	Felis catus	Felidae	Carnivora	1	1	1	5	1	0	0	0	0	0
	165	Bas & Daan graven een gat	2015	Mac Barnett	Jon Klassen	Hoogland & Van Klaveren	2	165_003	3	1	0	0	Duck spec.	3	99	Anatidae	Anseriformes	2	1	1	99	99	0	0	0	0	1	Wind vane
	166	Wat zou jij doen?	2015	Guido Van Genechten	Guido Van Genechten	Clavis	0	166_001	3	1	0	0	Deer spec.	3	99	Cervidae	Cetartiodactyla	1	1	1	99	0	0	0	0	0	1	Depiction on a lamp
	166	Wat zou jij doen?	2015	Guido Van Genechten	Guido Van Genechten	Clavis	0	166_002	3	1	0	0	Songbird spec.	4	99	99	Passeriformes	2	1	1	99	0	0	0	0	0	0
	166	Wat zou jij doen?	2015	Guido Van Genechten	Guido Van Genechten	Clavis	0	166_003	3	1	0	0	Cat	1	Felis catus	Felidae	Carnivora	1	1	1	5	1	0	0	0	0	0
	166	Wat zou jij doen?	2015	Guido Van Genechten	Guido Van Genechten	Clavis	0	166_004	3	1	0	0	Brown bear	1	Ursus arctos	Ursidae	Carnivora	1	1	1	2	0	0	0	0	0	1	Teddy bear
	166	Wat zou jij doen?	2015	Guido Van Genechten	Guido Van Genechten	Clavis	0	166_005	3	1	0	0	Dog	1	Canis familiaris	Canidae	Carnivora	1	1	1	5	1	0	0	0	0	0
	167	Bens boot	2016	Pieter Koolwijk	Linde Faas	Lemniscaat	0	167_001	3	1	0	0	Bird spec.	5	99	99	99	2	1	1	99	99	0	0	0	0	0
	168	Lotte & Roos. Samen ben je niet alleen	2015	Marieke Smithuis	Annet Schaap	Querido	0	168_001	2	2	Swallow	3	Swallow spec.	3	99	Hirundinidae	Passeriformes	2	1	1	99	0	0	0	0	0	0
	168	Lotte & Roos. Samen ben je niet alleen	2015	Marieke Smithuis	Annet Schaap	Querido	0	168_002	2	2	Cat	1	Cat	1	Felis catus	Felidae	Carnivora	1	1	1	5	1	1	0	1	0	0
	168	Lotte & Roos. Samen ben je niet alleen	2015	Marieke Smithuis	Annet Schaap	Querido	0	168_003	2	2	Dog	1	Dog	1	Canis familiaris	Canidae	Carnivora	1	1	1	5	1	1	1	1	0	0
	168	Lotte & Roos. Samen ben je niet alleen	2015	Marieke Smithuis	Annet Schaap	Querido	0	168_004	3	1	0	0	Pig	1	Sus scrofa domesticus	Suidae	Cetartiodactyla	1	1	1	5	1	1	0	1	1	1	Toy
	168	Lotte & Roos. Samen ben je niet alleen	2015	Marieke Smithuis	Annet Schaap	Querido	0	168_005	3	1	0	0	Cow	1	Bos taurus	Bovidae	Cetartiodactyla	1	1	1	5	1	1	0	1	0	0
	168	Lotte & Roos. Samen ben je niet alleen	2015	Marieke Smithuis	Annet Schaap	Querido	0	168_006	2	2	Llama	1	Llama	1	Lama glama	Camelidae	Cetartiodactyla	1	1	1	5	1	1	0	1	0	0
	168	Lotte & Roos. Samen ben je niet alleen	2015	Marieke Smithuis	Annet Schaap	Querido	0	168_007	3	1	0	0	Brown bear	1	Ursus arctos	Ursidae	Carnivora	1	1	1	2	0	0	0	0	0	1	Teddy bear
	168	Lotte & Roos. Samen ben je niet alleen	2015	Marieke Smithuis	Annet Schaap	Querido	0	168_008	2	2	Fly	4	Fly spec.	4	99	99	Diptera	8	2	1	99	0	0	0	0	0	0
	168	Lotte & Roos. Samen ben je niet alleen	2015	Marieke Smithuis	Annet Schaap	Querido	0	168_009	2	2	Bee	3	Honey bee	1	Apis mellifera	Apidae	Hymenoptera	8	2	1	1	1	0	0	0	0	0
	168	Lotte & Roos. Samen ben je niet alleen	2015	Marieke Smithuis	Annet Schaap	Querido	0	168_010	3	2	Goat	1	Goat	1	Capra aegagrus hircus	Bovidae	Cetartiodactyla	1	1	1	5	1	0	0	0	0	0
	168	Lotte & Roos. Samen ben je niet alleen	2015	Marieke Smithuis	Annet Schaap	Querido	0	168_011	2	2	Wasp	4	Wasp spec.	4	99	99	Hymenoptera	8	2	1	99	0	0	0	0	0	0
	168	Lotte & Roos. Samen ben je niet alleen	2015	Marieke Smithuis	Annet Schaap	Querido	0	168_012	2	2	Mouse	3	Mouse spec.	3	99	Muridae	Rodentia	1	1	1	99	99	0	0	0	0	0
	168	Lotte & Roos. Samen ben je niet alleen	2015	Marieke Smithuis	Annet Schaap	Querido	0	168_013	3	1	0	0	Polar bear	1	Ursus maritimus	Ursidae	Carnivora	1	1	1	2	0	1	0	1	0	1	Cuddly toy
	168	Lotte & Roos. Samen ben je niet alleen	2015	Marieke Smithuis	Annet Schaap	Querido	0	168_014	3	1	0	0	Frog spec.	4	99	99	Anura	4	1	1	99	0	1	1	0	1	1	Depiction on the wall; ('Kikker' by Max Velthuis)
	171	Schobbejacques en de 7 geiten	2015	Merlijne Marell	Merlijne Marell	Loopvis	0	171_001	3	1	0	0	Corvus spec.	2	99	Corvidae	Passeriformes	2	1	1	99	0	0	0	0	0	0
	171	Schobbejacques en de 7 geiten	2015	Merlijne Marell	Merlijne Marell	Loopvis	0	171_002	3	2	Insect	5	Burnet moth spec.	3	99	Zygaenidae	Lepidoptera	8	2	1	99	0	0	0	0	0	0
	171	Schobbejacques en de 7 geiten	2015	Merlijne Marell	Merlijne Marell	Loopvis	0	171_003	3	2	Insect	5	Insect spec.	5	99	99	99	8	2	1	99	0	0	0	0	0	0
	171	Schobbejacques en de 7 geiten	2015	Merlijne Marell	Merlijne Marell	Loopvis	0	171_004	1	2	Goat	1	Goat	1	Capra aegagrus hircus	Bovidae	Cetartiodactyla	1	1	1	5	1	1	1	0	1	0
	171	Schobbejacques en de 7 geiten	2015	Merlijne Marell	Merlijne Marell	Loopvis	0	171_005	3	1	0	0	Grasshoppper/Cricket spec.	4	99	99	Orthoptera	8	2	1	99	0	0	0	0	0	0
	171	Schobbejacques en de 7 geiten	2015	Merlijne Marell	Merlijne Marell	Loopvis	0	171_006	3	1	0	0	Hawk moth spec.	3	99	Sphingidae	Lepidoptera	8	2	1	99	0	0	0	0	0	0
	171	Schobbejacques en de 7 geiten	2015	Merlijne Marell	Merlijne Marell	Loopvis	0	171_007	3	1	0	0	Butterfly spec.	4	99	99	Lepidoptera	8	2	1	99	0	0	0	0	0	0
	171	Schobbejacques en de 7 geiten	2015	Merlijne Marell	Merlijne Marell	Loopvis	0	171_008	3	1	0	0	Bird spec.	5	99	99	99	2	1	1	99	0	0	0	0	0	0
	171	Schobbejacques en de 7 geiten	2015	Merlijne Marell	Merlijne Marell	Loopvis	0	171_011	3	1	0	0	Hare spec.	2	99	Leporidae	Lagomorpha	1	1	1	99	0	0	0	0	0	0
	171	Schobbejacques en de 7 geiten	2015	Merlijne Marell	Merlijne Marell	Loopvis	0	171_012	3	1	0	0	Beetle spec.	4	99	99	Coleoptera	8	2	1	99	0	0	0	0	0	0
	171	Schobbejacques en de 7 geiten	2015	Merlijne Marell	Merlijne Marell	Loopvis	0	171_013	3	1	0	0	Carnivora spec.	4	99	99	Carnivora	1	1	1	99	0	0	0	0	0	0
	173	Monsterboek	2014	Alice Hoogstad	Alice Hoogstad	Lemniscaat	0	173_001	3	1	0	0	Mallard	1	Anas platyrhynchos	Anatidae	Anseriformes	2	1	1	1	1	0	0	0	0	0
	173	Monsterboek	2014	Alice Hoogstad	Alice Hoogstad	Lemniscaat	0	173_002	3	1	0	0	Bird spec.	5	99	99	99	2	1	1	99	0	0	0	0	0	0
	173	Monsterboek	2014	Alice Hoogstad	Alice Hoogstad	Lemniscaat	0	173_003	3	1	0	0	Cat	1	Felis catus	Felidae	Carnivora	1	1	1	5	1	0	0	0	0	0
	173	Monsterboek	2014	Alice Hoogstad	Alice Hoogstad	Lemniscaat	0	173_004	3	1	0	0	Dog	1	Canis familiaris	Canidae	Carnivora	1	1	1	5	1	0	0	0	0	0
	175	Soms laat ik je even achter	2014	Daan Remmerts de Vries	Daan Remmerts de Vries	Querido	0	175_001	1	2	Bear	3	Brown bear	1	Ursus arctos	Ursidae	Carnivora	1	1	1	2	0	1	1	1	1	1	Teddy bear
	175	Soms laat ik je even achter	2014	Daan Remmerts de Vries	Daan Remmerts de Vries	Querido	0	175_002	2	2	Bear	3	Brown bear	1	Ursus arctos	Ursidae	Carnivora	1	1	1	2	0	1	1	1	1	1	Portrayal on clothing
	175	Soms laat ik je even achter	2014	Daan Remmerts de Vries	Daan Remmerts de Vries	Querido	0	175_003	2	2	Bear	3	Polar bear	1	Ursus maritimus	Ursidae	Carnivora	1	1	1	2	0	1	1	0	1	1	Portrayal on clothing
	175	Soms laat ik je even achter	2014	Daan Remmerts de Vries	Daan Remmerts de Vries	Querido	0	175_004	2	2	Bear	3	Bear spec.	3	99	Ursidae	Carnivora	1	1	1	2	0	1	1	0	0	1	Portrayal on clothing
	176	Bruno wordt een superheld	2014	Håkon Øvreås	Øyvind Torseter	Querido	1	176_001	3	2	Reindeer	1	Reindeer	1	Rangifer tarandus	Cervidae	Cetartiodactyla	1	1	1	2	0	0	0	0	0	1	Glass figurine
	176	Bruno wordt een superheld	2014	Håkon Øvreås	Øyvind Torseter	Querido	1	176_002	3	2	Penguin	3	Penguin spec.	3	99	Spheniscidae	Sphenisciformes	2	1	1	2	0	0	0	0	0	1	Glass figurine
	176	Bruno wordt een superheld	2014	Håkon Øvreås	Øyvind Torseter	Querido	1	176_003	3	1	0	0	Bird spec.	5	99	99	99	2	1	1	99	0	0	0	0	0	0
	176	Bruno wordt een superheld	2014	Håkon Øvreås	Øyvind Torseter	Querido	1	176_004	3	1	0	0	Cat	1	Felis catus	Felidae	Carnivora	1	1	1	5	1	0	0	0	0	0
	176	Bruno wordt een superheld	2014	Håkon Øvreås	Øyvind Torseter	Querido	1	176_005	3	2	Horse	1	Horse	1	Equus ferus caballus	Equidae	Perissodactyla	1	1	1	5	1	0	0	0	0	0
	176	Bruno wordt een superheld	2014	Håkon Øvreås	Øyvind Torseter	Querido	1	176_006	3	1	0	0	Bear spec.	3	99	Ursidae	Carnivora	1	1	1	2	0	0	0	0	0	1	Teddy bear
	176	Bruno wordt een superheld	2014	Håkon Øvreås	Øyvind Torseter	Querido	1	176_007	3	1	0	0	Crocodile spec.	3	99	Crocodylidae	Crocodilia	3	1	1	2	0	0	0	0	0	1	Toy
	176	Bruno wordt een superheld	2014	Håkon Øvreås	Øyvind Torseter	Querido	1	176_008	3	2	Pike	1	Northern pike	1	Esox lucius	Esocidae	Esociformes	5	1	1	1	0	1	0	1	0	0
	176	Bruno wordt een superheld	2014	Håkon Øvreås	Øyvind Torseter	Querido	1	176_009	3	2	Giraffe	2	Giraffe spec.	2	99	Giraffidae	Cetartiodactyla	1	1	1	2	0	0	0	0	0	0
	176	Bruno wordt een superheld	2014	Håkon Øvreås	Øyvind Torseter	Querido	1	176_010	3	2	Dog	1	Dog	1	Canis familiaris	Canidae	Carnivora	1	1	1	5	1	0	0	0	0	0
	176	Bruno wordt een superheld	2014	Håkon Øvreås	Øyvind Torseter	Querido	1	176_011	3	1	0	0	Rabbit spec.	3	99	Leporidae	Lagomorpha	1	1	1	99	99	0	0	0	0	1	Toy
	176	Bruno wordt een superheld	2014	Håkon Øvreås	Øyvind Torseter	Querido	1	176_012	3	1	0	0	Shark spec.	5	99	99	99	7	1	1	99	0	0	0	0	0	0
	176	Bruno wordt een superheld	2014	Håkon Øvreås	Øyvind Torseter	Querido	1	176_013	3	1	0	0	Bony fish spec.	5	99	99	99	5	1	1	99	0	0	0	0	0	0
	176	Bruno wordt een superheld	2014	Håkon Øvreås	Øyvind Torseter	Querido	1	176_014	3	1	0	0	Mammal spec.	5	99	99	99	1	1	1	99	99	1	0	0	1	1	Cuddly toy
	177	Een afspraakje in het bos	2014	Sylvia Vanden Heede	Benjamin Leroy	Lannoo	1	177_001	3	2	Ant	3	Ant spec.	3	99	Formicidae	Hymenoptera	8	2	1	99	0	1	1	1	1	0
	177	Een afspraakje in het bos	2014	Sylvia Vanden Heede	Benjamin Leroy	Lannoo	1	177_002	1	2	Bat	4	Bat spec.	4	99	99	Chiroptera	1	1	1	99	0	1	0	1	1	0
	177	Een afspraakje in het bos	2014	Sylvia Vanden Heede	Benjamin Leroy	Lannoo	1	177_003	2	2	(Common) Kingfisher	1	Common kingfisher	1	Alcedo atthis	Alcedinidae	Coraciiformes	2	1	1	1	0	1	0	1	1	0
	177	Een afspraakje in het bos	2014	Sylvia Vanden Heede	Benjamin Leroy	Lannoo	1	177_004	3	1	0	0	Red squirrel	1	Sciurus vulgaris	Sciuridae	Rodentia	1	1	1	1	0	1	0	1	0	0
	177	Een afspraakje in het bos	2014	Sylvia Vanden Heede	Benjamin Leroy	Lannoo	1	177_005	2	2	European stag beetle (Vliegend hert)	1	European stag beetle	1	Lucanus cervus	Lucanidae	Coleoptera	8	2	1	1	0	1	0	1	1	0
	177	Een afspraakje in het bos	2014	Sylvia Vanden Heede	Benjamin Leroy	Lannoo	1	177_006	2	2	Northern crested newt	1	Northern crested newt	1	Triturus cristatus	Salamandridae	Urodela	4	1	1	1	0	1	0	1	1	0
	177	Een afspraakje in het bos	2014	Sylvia Vanden Heede	Benjamin Leroy	Lannoo	1	177_007	3	2	Dragonfly	4	Dragonfly spec.	4	99	99	Odonata	8	2	1	99	0	1	0	1	0	0
	177	Een afspraakje in het bos	2014	Sylvia Vanden Heede	Benjamin Leroy	Lannoo	1	177_008	3	1	0	0	Ladybird spec.	3	99	Coccinellidae	Coleoptera	8	2	1	99	0	1	0	1	1	0
	177	Een afspraakje in het bos	2014	Sylvia Vanden Heede	Benjamin Leroy	Lannoo	1	177_009	3	1	0	0	European beaver	1	Castor fiber	Castoridae	Rodentia	1	1	1	1	0	1	0	1	1	0
	177	Een afspraakje in het bos	2014	Sylvia Vanden Heede	Benjamin Leroy	Lannoo	1	177_010	3	1	0	0	Grasshoppper/Cricket spec.	4	99	99	Orthoptera	8	2	1	99	0	1	0	1	0	0
	177	Een afspraakje in het bos	2014	Sylvia Vanden Heede	Benjamin Leroy	Lannoo	1	177_011	3	1	0	0	Grey heron	1	Ardea cinerea	Ardeidae	Pelecaniformes	2	1	1	1	0	1	0	1	1	0
	177	Een afspraakje in het bos	2014	Sylvia Vanden Heede	Benjamin Leroy	Lannoo	1	177_012	3	1	0	0	Deer spec.	3	99	Cervidae	Cetartiodactyla	1	1	1	1	0	1	0	1	0	0
	177	Een afspraakje in het bos	2014	Sylvia Vanden Heede	Benjamin Leroy	Lannoo	1	177_013	3	1	0	0	Water frog spec.	2	99	Ranidae	Anura	4	1	1	1	0	1	0	1	1	0
	177	Een afspraakje in het bos	2014	Sylvia Vanden Heede	Benjamin Leroy	Lannoo	1	177_014	3	1	0	0	Crustacea spec.	5	99	99	99	10	2	1	99	0	1	0	1	0	0
	177	Een afspraakje in het bos	2014	Sylvia Vanden Heede	Benjamin Leroy	Lannoo	1	177_015	3	2	Stickleback	3	Three-spined stickleback	1	Gasterosteus aculeatus	Gasterosteidae	Gasterosteiformes	5	1	1	1	0	1	0	1	0	0
	177	Een afspraakje in het bos	2014	Sylvia Vanden Heede	Benjamin Leroy	Lannoo	1	177_016	3	1	0	0	Invertebrate wateranimal spec.	98	99	99	99	99	2	1	99	0	1	0	1	0	0
	177	Een afspraakje in het bos	2014	Sylvia Vanden Heede	Benjamin Leroy	Lannoo	1	177_017	3	1	0	0	Snail spec.	5	99	99	99	11	2	1	99	0	1	0	1	0	0
	177	Een afspraakje in het bos	2014	Sylvia Vanden Heede	Benjamin Leroy	Lannoo	1	177_018	3	1	0	0	Backswimmer/Boat men spec.	4	99	99	Hemiptera	8	2	1	99	0	1	0	1	0	0
	177	Een afspraakje in het bos	2014	Sylvia Vanden Heede	Benjamin Leroy	Lannoo	1	177_019	3	1	0	0	Invertebrate wateranimal spec.	98	99	99	99	99	2	1	99	0	1	0	1	0	0
	177	Een afspraakje in het bos	2014	Sylvia Vanden Heede	Benjamin Leroy	Lannoo	1	177_020	3	1	0	0	Mosquito spec.	3	99	Culicidae	Diptera	8	2	1	99	0	1	0	1	0	0
	177	Een afspraakje in het bos	2014	Sylvia Vanden Heede	Benjamin Leroy	Lannoo	1	177_021	3	2	Goldcrest	1	Goldcrest	1	Regulus regulus	Regulidae	Passeriformes	2	1	1	1	0	0	0	0	0	0
	179	Het donker	2014	Lemony Snicket	Jon Klassen	Gottmer	2	x	x	x	x	x	x	x	x	x	x	x	x	x	x	x	x	x	x	x	x	No animals in this book
	180	Kietel nooit een krokodil	2014	Bette Westera	Thé Tjong-Khing	Gottmer	0	180_001	3	1	0	0	Horse	1	Equus ferus caballus	Equidae	Perissodactyla	1	1	1	5	1	0	0	0	0	0
	180	Kietel nooit een krokodil	2014	Bette Westera	Thé Tjong-Khing	Gottmer	0	180_002	3	1	0	0	Great tit	1	Parus major	Paridae	Passeriformes	2	1	1	1	0	0	0	0	0	0
	180	Kietel nooit een krokodil	2014	Bette Westera	Thé Tjong-Khing	Gottmer	0	180_003	3	2	Reptile	5	Snake spec.	4	99	99	Squamata	3	1	1	99	0	0	0	0	0	1	Depiction on book cover
	180	Kietel nooit een krokodil	2014	Bette Westera	Thé Tjong-Khing	Gottmer	0	180_004	2	2	Crocodile	3	Crocodile spec.	3	99	Crocodylidae	Crocodilia	3	1	1	2	0	1	0	1	0	0
	180	Kietel nooit een krokodil	2014	Bette Westera	Thé Tjong-Khing	Gottmer	0	180_005	3	1	0	0	Chicken	1	Gallus gallus	Phasianidae	Galliformes	2	1	1	5	1	0	0	0	0	0
	181	Hoe je een wollige mammoet moet wassen - in tien lessen	2013	Michelle Robinson	Kate Hindley	Querido	1	181_001	1	2	Woolly mammoth	1	Woolly mammoth	1	Mammuthus primigenius	Elephantidae	Proboscidea	1	1	0	98	98	1	1	1	1	0
	181	Hoe je een wollige mammoet moet wassen - in tien lessen	2013	Michelle Robinson	Kate Hindley	Querido	1	181_002	3	1	0	0	Fly spec.	4	99	99	Diptera	8	2	1	99	0	0	0	0	0	0
	181	Hoe je een wollige mammoet moet wassen - in tien lessen	2013	Michelle Robinson	Kate Hindley	Querido	1	181_003	3	1	0	0	Woolly mammoth	1	Mammuthus primigenius	Elephantidae	Proboscidea	1	1	0	98	98	0	0	0	0	1	Depiction on a shampoo bottle
	181	Hoe je een wollige mammoet moet wassen - in tien lessen	2013	Michelle Robinson	Kate Hindley	Querido	1	181_004	3	1	0	0	Duck spec.	3	99	Anatidae	Anseriformes	2	1	1	99	99	1	1	1	0	1	Rubber duck
	181	Hoe je een wollige mammoet moet wassen - in tien lessen	2013	Michelle Robinson	Kate Hindley	Querido	1	181_005	3	1	0	0	Eurasian blackbird	1	Turdus merula	Turdidae	Passeriformes	2	1	1	1	0	0	0	0	0	0
	181	Hoe je een wollige mammoet moet wassen - in tien lessen	2013	Michelle Robinson	Kate Hindley	Querido	1	181_006	3	1	0	0	Octopus spec.	4	99	99	Octopoda	12	2	1	99	0	1	0	1	0	1	Toy (bath toy)
	181	Hoe je een wollige mammoet moet wassen - in tien lessen	2013	Michelle Robinson	Kate Hindley	Querido	1	181_007	3	1	0	0	Whale spec.	4	99	99	Cetartiodactyla	1	1	1	99	0	1	0	1	0	1	Toy (bath toy)
	181	Hoe je een wollige mammoet moet wassen - in tien lessen	2013	Michelle Robinson	Kate Hindley	Querido	1	181_008	3	1	0	0	Cat	1	Felis catus	Felidae	Carnivora	1	1	1	5	1	1	0	1	0	1	Depiction on a hair brush
	182	De wondertuin	2014	Gerda Dendooven	Gerda Dendooven	Querido	0	182_001	3	2	Peafowl	2	Indian peafowl	1	Pavo cristatus	Phasianidae	Galliformes	2	1	1	2	0	0	0	0	0	0
	182	De wondertuin	2014	Gerda Dendooven	Gerda Dendooven	Querido	0	182_002	3	1	0	0	Horse	1	Equus ferus caballus	Equidae	Perissodactyla	1	1	1	5	1	0	0	0	0	0
	182	De wondertuin	2014	Gerda Dendooven	Gerda Dendooven	Querido	0	182_003	3	1	0	0	Bird spec.	5	99	99	99	2	1	1	99	0	0	0	0	0	0
	182	De wondertuin	2014	Gerda Dendooven	Gerda Dendooven	Querido	0	182_004	3	1	0	0	Bird spec.	5	99	99	99	2	1	1	99	0	0	0	0	0	0
	182	De wondertuin	2014	Gerda Dendooven	Gerda Dendooven	Querido	0	182_005	3	1	0	0	Snail spec.	5	99	99	99	11	2	1	99	0	0	0	0	0	0
	182	De wondertuin	2014	Gerda Dendooven	Gerda Dendooven	Querido	0	182_006	3	1	0	0	Insect spec.	5	99	99	99	8	2	1	99	0	0	0	0	0	0
	182	De wondertuin	2014	Gerda Dendooven	Gerda Dendooven	Querido	0	182_007	3	1	0	0	Insect spec.	5	99	99	99	8	2	1	99	0	0	0	0	0	0
	182	De wondertuin	2014	Gerda Dendooven	Gerda Dendooven	Querido	0	182_008	3	1	0	0	Bird spec.	5	99	99	99	2	1	1	99	0	0	0	0	0	0
	182	De wondertuin	2014	Gerda Dendooven	Gerda Dendooven	Querido	0	182_009	3	2	Elephant	3	Asian elephant	1	Elephas maximus	Elephantidae	Proboscidea	1	1	1	2	0	0	0	0	0	0
	182	De wondertuin	2014	Gerda Dendooven	Gerda Dendooven	Querido	0	182_010	3	1	0	0	Bird spec.	5	99	99	99	2	1	1	99	0	0	0	0	0	0
	182	De wondertuin	2014	Gerda Dendooven	Gerda Dendooven	Querido	0	182_011	3	1	0	0	Stork spec.	3	99	Ciconiidae	Ciconiiformes	2	1	1	99	0	0	0	0	0	0
	182	De wondertuin	2014	Gerda Dendooven	Gerda Dendooven	Querido	0	182_012	3	1	0	0	Bird spec.	5	99	99	99	2	1	1	99	0	0	0	0	0	0
	182	De wondertuin	2014	Gerda Dendooven	Gerda Dendooven	Querido	0	182_013	3	1	0	0	Mammal spec.	5	99	99	99	1	1	1	99	99	0	0	0	0	0
	185	Het hondje dat Nino niet had	2013	Edward van de Vendel	Anton van Hertbrugge	De Eenhoorn	1	185_001	2	2	Dog	1	Dog	1	Canis familiaris	Canidae	Carnivora	1	1	1	5	1	0	0	0	0	0
	185	Het hondje dat Nino niet had	2013	Edward van de Vendel	Anton van Hertbrugge	De Eenhoorn	1	185_002	3	1	0	0	Songbird spec.	4	99	99	Passeriformes	2	1	1	99	0	0	0	0	0	0
	185	Het hondje dat Nino niet had	2013	Edward van de Vendel	Anton van Hertbrugge	De Eenhoorn	1	185_003	3	1	0	0	True owl spec.	3	99	Strigidae	Strigiformes	2	1	1	99	0	0	0	0	0	0
	185	Het hondje dat Nino niet had	2013	Edward van de Vendel	Anton van Hertbrugge	De Eenhoorn	1	185_004	3	1	0	0	Cat	1	Felis catus	Felidae	Carnivora	1	1	1	5	1	0	0	0	0	0
	185	Het hondje dat Nino niet had	2013	Edward van de Vendel	Anton van Hertbrugge	De Eenhoorn	1	185_005	3	2	Squirrel	3	Chipmunk spec.	3	99	Sciuridae	Rodentia	1	1	1	2	0	0	0	0	0	0
	185	Het hondje dat Nino niet had	2013	Edward van de Vendel	Anton van Hertbrugge	De Eenhoorn	1	185_006	3	1	0	0	Common raccoon	1	Procyon lotor	Procyonidae	Carnivora	1	1	1	2	0	0	0	0	0	0
	185	Het hondje dat Nino niet had	2013	Edward van de Vendel	Anton van Hertbrugge	De Eenhoorn	1	185_007	3	1	0	0	Bird spec.	5	99	99	99	2	1	1	99	0	0	0	0	0	0
	185	Het hondje dat Nino niet had	2013	Edward van de Vendel	Anton van Hertbrugge	De Eenhoorn	1	185_008	3	1	0	0	Salmonidae spec.	3	99	Salmonidae	Salmoniformes	5	1	1	99	0	0	0	0	0	0
	185	Het hondje dat Nino niet had	2013	Edward van de Vendel	Anton van Hertbrugge	De Eenhoorn	1	185_009	3	1	0	0	Woodpecker spec.	3	99	Picidae	Piciformes	2	1	1	2	0	0	0	0	0	0
	185	Het hondje dat Nino niet had	2013	Edward van de Vendel	Anton van Hertbrugge	De Eenhoorn	1	185_010	3	1	0	0	American flamingo	1	Phoenicopterus ruber	Phoenicopteridae	Phoenicopteriformes	2	1	1	2	0	0	0	0	0	0
	185	Het hondje dat Nino niet had	2013	Edward van de Vendel	Anton van Hertbrugge	De Eenhoorn	1	185_011	3	1	0	0	Butterfly spec.	4	99	99	Lepidoptera	8	2	1	99	0	0	0	0	0	0
	185	Het hondje dat Nino niet had	2013	Edward van de Vendel	Anton van Hertbrugge	De Eenhoorn	1	185_012	3	1	0	0	Bird spec.	5	99	99	99	2	1	1	99	0	0	0	0	0	0
	185	Het hondje dat Nino niet had	2013	Edward van de Vendel	Anton van Hertbrugge	De Eenhoorn	1	185_013	3	1	0	0	Zebra spec.	2	99	Equidae	Perissodactyla	1	1	1	2	0	0	0	0	0	1	Decoration (mask or art or something like that)
	185	Het hondje dat Nino niet had	2013	Edward van de Vendel	Anton van Hertbrugge	De Eenhoorn	1	185_014	3	1	0	0	European bee-eater	1	Merops apiaster	Meropidae	Coraciiformes	2	1	1	2	0	0	0	0	0	0
	185	Het hondje dat Nino niet had	2013	Edward van de Vendel	Anton van Hertbrugge	De Eenhoorn	1	185_015	3	1	0	0	Meriopidae spec.	3	99	Meropidae	Coraciiformes	2	1	1	2	0	0	0	0	0	0
	185	Het hondje dat Nino niet had	2013	Edward van de Vendel	Anton van Hertbrugge	De Eenhoorn	1	185_016	3	1	0	0	Butterfly spec.	4	99	99	Lepidoptera	8	2	1	99	0	0	0	0	0	0
	185	Het hondje dat Nino niet had	2013	Edward van de Vendel	Anton van Hertbrugge	De Eenhoorn	1	185_017	3	1	0	0	Meriopidae spec.	3	99	Meropidae	Coraciiformes	2	1	1	2	0	0	0	0	0	0
	185	Het hondje dat Nino niet had	2013	Edward van de Vendel	Anton van Hertbrugge	De Eenhoorn	1	185_018	3	1	0	0	Butterfly spec.	4	99	99	Lepidoptera	8	2	1	99	0	0	0	0	0	0
	185	Het hondje dat Nino niet had	2013	Edward van de Vendel	Anton van Hertbrugge	De Eenhoorn	1	185_019	3	1	0	0	Meriopidae spec.	3	99	Meropidae	Coraciiformes	2	1	1	2	0	0	0	0	0	0
	185	Het hondje dat Nino niet had	2013	Edward van de Vendel	Anton van Hertbrugge	De Eenhoorn	1	185_020	3	1	0	0	Bird spec.	5	99	99	99	2	1	1	99	0	0	0	0	0	0
	185	Het hondje dat Nino niet had	2013	Edward van de Vendel	Anton van Hertbrugge	De Eenhoorn	1	185_021	3	1	0	0	Swallow spec.	3	99	Hirundinidae	Passeriformes	2	1	1	99	0	0	0	0	0	0
	186	Held op sokken	2013	Bette Westera	Thé Tjong-Khing	Gottmer	0	186_001	3	1	0	0	Horse	1	Equus ferus caballus	Equidae	Perissodactyla	1	1	1	5	1	0	0	0	0	0
	187	Wij samen op stap	2013	Jean Reidy	Leo Timmers	Querido	2	187_001	3	1	0	0	Brown bear	1	Ursus arctos	Ursidae	Carnivora	1	1	1	2	0	1	1	1	1	0
	187	Wij samen op stap	2013	Jean Reidy	Leo Timmers	Querido	2	187_002	3	1	0	0	Mouse/rat spec.	3	99	Muridae	Rodentia	1	1	1	99	99	1	1	1	1	0
	187	Wij samen op stap	2013	Jean Reidy	Leo Timmers	Querido	2	187_003	3	1	0	0	Zebra spec.	2	99	Equidae	Perissodactyla	1	1	1	2	0	1	1	1	1	0
	187	Wij samen op stap	2013	Jean Reidy	Leo Timmers	Querido	2	187_004	3	1	0	0	Elephant spec.	3	99	Elephantidae	Proboscidea	1	1	1	2	0	1	1	1	1	0
	187	Wij samen op stap	2013	Jean Reidy	Leo Timmers	Querido	2	187_005	3	1	0	0	Pig	1	Sus scrofa domesticus	Suidae	Cetartiodactyla	1	1	1	5	1	1	1	1	1	0
	187	Wij samen op stap	2013	Jean Reidy	Leo Timmers	Querido	2	187_006	3	1	0	0	Rhinoceros spec.	3	99	Rhinocerotidae	Perissodactyla	1	1	1	2	0	1	1	1	1	0
	187	Wij samen op stap	2013	Jean Reidy	Leo Timmers	Querido	2	187_007	1	1	0	0	Rabbit/hare spec.	3	99	Leporidae	Lagomorpha	1	1	1	99	99	1	1	1	1	0
	187	Wij samen op stap	2013	Jean Reidy	Leo Timmers	Querido	2	187_009	3	1	0	0	Mole spec.	3	99	Talpidae	Eulipotyphla	1	1	1	99	0	1	1	1	1	0
	187	Wij samen op stap	2013	Jean Reidy	Leo Timmers	Querido	2	187_010	3	1	0	0	Donkey	1	Equus africanus	Equidae	Perissodactyla	1	1	1	5	1	1	1	1	1	0
	187	Wij samen op stap	2013	Jean Reidy	Leo Timmers	Querido	2	187_011	3	1	0	0	Horse	1	Equus ferus caballus	Equidae	Perissodactyla	1	1	1	5	1	1	1	1	1	0
	187	Wij samen op stap	2013	Jean Reidy	Leo Timmers	Querido	2	187_012	3	1	0	0	Cow	1	Bos taurus	Bovidae	Cetartiodactyla	1	1	1	5	1	1	1	1	1	0
	187	Wij samen op stap	2013	Jean Reidy	Leo Timmers	Querido	2	187_013	3	1	0	0	Chicken	1	Gallus gallus	Phasianidae	Galliformes	2	1	1	5	1	0	0	0	0	0
	187	Wij samen op stap	2013	Jean Reidy	Leo Timmers	Querido	2	187_014	3	1	0	0	Tortoise spec.	3	99	Testudinidae	Testudines	3	1	1	2	0	1	1	1	1	0
	187	Wij samen op stap	2013	Jean Reidy	Leo Timmers	Querido	2	187_015	3	1	0	0	Bird spec.	5	99	99	99	2	1	1	99	0	0	0	0	0	0
	187	Wij samen op stap	2013	Jean Reidy	Leo Timmers	Querido	2	187_016	3	1	0	0	Red fox	1	Vulpes vulpes	Canidae	Carnivora	1	1	1	1	0	1	1	1	1	0
	187	Wij samen op stap	2013	Jean Reidy	Leo Timmers	Querido	2	187_017	3	1	0	0	Frog spec.	4	99	99	Anura	4	1	1	99	0	1	1	1	1	0
	187	Wij samen op stap	2013	Jean Reidy	Leo Timmers	Querido	2	187_018	3	1	0	0	Crocodile spec.	3	99	Crocodylidae	Crocodilia	3	1	1	2	0	1	1	1	1	0
	187	Wij samen op stap	2013	Jean Reidy	Leo Timmers	Querido	2	187_019	3	1	0	0	Cat	1	Felis catus	Felidae	Carnivora	1	1	1	5	1	1	1	1	1	0
	187	Wij samen op stap	2013	Jean Reidy	Leo Timmers	Querido	2	187_020	3	1	0	0	Wild boar	1	Sus scrofa [wild]	Suidae	Cetartiodactyla	1	1	1	1	0	1	1	1	1	0
	187	Wij samen op stap	2013	Jean Reidy	Leo Timmers	Querido	2	187_021	3	1	0	0	Giraffe spec.	2	99	Giraffidae	Cetartiodactyla	1	1	1	2	0	1	1	1	1	0
	188	Garmanns straat	2013	Stian Hole	Stian Hole	Hoogland & Van Klaveren	1	188_001	3	2	(Carrion) Crow	1	Carrion crow	1	Corvus corone	Corvidae	Passeriformes	2	1	1	1	0	0	0	0	0	0
	188	Garmanns straat	2013	Stian Hole	Stian Hole	Hoogland & Van Klaveren	1	188_002	3	1	0	0	Dromedary	1	Camelus dromedarius	Camelidae	Cetartiodactyla	1	1	1	2	1	0	0	0	0	1	Toy
	188	Garmanns straat	2013	Stian Hole	Stian Hole	Hoogland & Van Klaveren	1	188_003	3	2	(European) Hedgehog	1	European hedgehog	1	Erinaceus europaeus	Erinaceidae	Eulipotyphla	1	1	1	1	0	0	0	0	0	0
	188	Garmanns straat	2013	Stian Hole	Stian Hole	Hoogland & Van Klaveren	1	188_004	3	1	0	0	Insect spec.	5	99	99	99	8	2	1	99	0	0	0	0	0	0
	188	Garmanns straat	2013	Stian Hole	Stian Hole	Hoogland & Van Klaveren	1	188_005	3	2	Cat	1	Cat	1	Felis catus	Felidae	Carnivora	1	1	1	5	1	0	0	0	0	0
	188	Garmanns straat	2013	Stian Hole	Stian Hole	Hoogland & Van Klaveren	1	188_006	3	1	0	0	Dragonfly spec.	4	99	99	Odonata	8	2	1	99	0	0	0	0	0	0
	189	Groter dan een droom	2013	Jef Aerts	Marit Törnqvist	Querido	0	189_001	3	1	0	0	Duck spec.	3	99	Anatidae	Anseriformes	2	1	1	99	99	0	0	0	0	1	Toy
	189	Groter dan een droom	2013	Jef Aerts	Marit Törnqvist	Querido	0	189_002	3	1	0	0	Cat	1	Felis catus	Felidae	Carnivora	1	1	1	5	1	1	0	0	1	1	Cuddly toy
	189	Groter dan een droom	2013	Jef Aerts	Marit Törnqvist	Querido	0	189_003	3	1	0	0	Bird spec.	5	99	99	99	1	1	1	99	99	0	0	0	0	1	Depiction on chair
	189	Groter dan een droom	2013	Jef Aerts	Marit Törnqvist	Querido	0	189_004	3	1	0	0	Bird spec.	5	99	99	99	2	1	1	99	0	0	0	0	0	0
	189	Groter dan een droom	2013	Jef Aerts	Marit Törnqvist	Querido	0	189_005	3	1	0	0	Bird spec.	5	99	99	99	2	1	1	99	0	0	0	0	0	0
	189	Groter dan een droom	2013	Jef Aerts	Marit Törnqvist	Querido	0	189_006	3	1	0	0	Bird spec.	5	99	99	99	2	1	1	99	0	0	0	0	0	0
	189	Groter dan een droom	2013	Jef Aerts	Marit Törnqvist	Querido	0	189_007	3	1	0	0	Zebra spec.	2	99	Equidae	Perissodactyla	1	1	1	2	0	1	0	0	1	1	Cuddly toy
	189	Groter dan een droom	2013	Jef Aerts	Marit Törnqvist	Querido	0	189_008	3	1	0	0	Elephant spec.	3	99	Elephantidae	Proboscidea	1	1	1	2	0	0	0	0	0	1	Painting
	189	Groter dan een droom	2013	Jef Aerts	Marit Törnqvist	Querido	0	189_009	3	1	0	0	Bear spec.	3	99	Ursidae	Carnivora	1	1	1	2	0	0	0	0	0	1	Cuddly toy
	189	Groter dan een droom	2013	Jef Aerts	Marit Törnqvist	Querido	0	189_010	3	1	0	0	Bird spec.	5	99	99	99	2	1	1	99	99	0	0	0	0	1	Painting
	189	Groter dan een droom	2013	Jef Aerts	Marit Törnqvist	Querido	0	189_011	3	1	0	0	Mammal spec.	5	99	99	99	1	1	1	99	99	1	0	0	1	1	Cuddly toy
	189	Groter dan een droom	2013	Jef Aerts	Marit Törnqvist	Querido	0	189_012	3	1	0	0	European rabbit	1	Oryctolagus cuniculus	Leporidae	Lagomorpha	1	1	1	1	1	0	0	0	0	0
	189	Groter dan een droom	2013	Jef Aerts	Marit Törnqvist	Querido	0	189_013	3	1	0	0	Chicken	1	Gallus gallus	Phasianidae	Galliformes	2	1	1	5	99	0	0	0	0	1	Wind vane
	189	Groter dan een droom	2013	Jef Aerts	Marit Törnqvist	Querido	0	189_014	3	2	Bird	5	Bird spec.	5	99	99	99	2	1	1	99	0	0	0	0	0	0
	189	Groter dan een droom	2013	Jef Aerts	Marit Törnqvist	Querido	0	189_015	3	2	Gull	3	Gull spec.	3	99	Laridae	Charadriiformes	2	1	1	99	0	0	0	0	0	0
	190	Coco of het kleine zwarte jurkje	2013	Annemarie van Haeringen	Annemarie van Haeringen	Leopold	0	190_001	3	1	0	0	Mute swan	1	Cygnus olor	Anatidae	Anseriformes	2	1	1	1	0	0	0	0	0	1	dead swan on a hat (fashion)
	190	Coco of het kleine zwarte jurkje	2013	Annemarie van Haeringen	Annemarie van Haeringen	Leopold	0	190_002	3	2	Pigeon	3	Rock pigeon	1	Columba livia	Columbidae	Columbiformes	2	1	1	1	1	0	0	0	0	1	Dead pigeon on a hat (fashion)
	190	Coco of het kleine zwarte jurkje	2013	Annemarie van Haeringen	Annemarie van Haeringen	Leopold	0	190_003	2	2	Horse	1	Horse	1	Equus ferus caballus	Equidae	Perissodactyla	1	1	1	5	1	0	0	0	0	0
	190	Coco of het kleine zwarte jurkje	2013	Annemarie van Haeringen	Annemarie van Haeringen	Leopold	0	190_004	3	2	Horse	1	Horse	1	Equus ferus caballus	Equidae	Perissodactyla	1	1	1	5	1	0	0	0	0	0
	190	Coco of het kleine zwarte jurkje	2013	Annemarie van Haeringen	Annemarie van Haeringen	Leopold	0	190_005	3	1	0	0	Dog	1	Canis familiaris	Canidae	Carnivora	1	1	1	5	1	0	0	0	0	0
	191	Deze hoed is niet van mij	2013	Jon Klassen	Jon Klassen	Gottmer	1	191_001	1	1	0	0	Bony fish spec.	5	99	99	99	5	1	1	99	0	1	1	0	0	0
	191	Deze hoed is niet van mij	2013	Jon Klassen	Jon Klassen	Gottmer	1	191_002	2	2	Fish	98	Bony fish spec.	5	99	99	99	5	1	1	99	0	1	1	1	0	0
	191	Deze hoed is niet van mij	2013	Jon Klassen	Jon Klassen	Gottmer	1	191_003	2	1	0	0	Crab spec.	4	99	99	Decapoda	10	2	1	99	0	1	0	1	1	0
	192	Boer Boris in de sneeuw	2013	Ted van Lieshout	Philip Hopman	Gottmer	0	192_001	3	1	0	0	Cat	1	Felis catus	Felidae	Carnivora	1	1	1	5	1	0	0	0	0	0
	192	Boer Boris in de sneeuw	2013	Ted van Lieshout	Philip Hopman	Gottmer	0	192_002	3	1	0	0	Dog	1	Canis familiaris	Canidae	Carnivora	1	1	1	5	1	0	0	0	0	0
	192	Boer Boris in de sneeuw	2013	Ted van Lieshout	Philip Hopman	Gottmer	0	192_002	3	1	0	0	Mammal spec.	5	99	99	99	1	1	1	99	99	1	0	0	1	1	Cuddly toy
	192	Boer Boris in de sneeuw	2013	Ted van Lieshout	Philip Hopman	Gottmer	0	192_003	3	1	0	0	Eurasian blackbird	1	Turdus merula	Turdidae	Passeriformes	2	1	1	1	0	0	0	0	0	1	Painting
	192	Boer Boris in de sneeuw	2013	Ted van Lieshout	Philip Hopman	Gottmer	0	192_004	3	2	Chicken	1	Chicken	1	Gallus gallus	Phasianidae	Galliformes	2	1	1	5	1	0	0	0	0	1	Toy
	192	Boer Boris in de sneeuw	2013	Ted van Lieshout	Philip Hopman	Gottmer	0	192_005	3	2	Cow	1	Cow	1	Bos taurus	Bovidae	Cetartiodactyla	1	1	1	5	1	0	0	0	0	1	Toy
	192	Boer Boris in de sneeuw	2013	Ted van Lieshout	Philip Hopman	Gottmer	0	192_006	3	2	Horse	1	Horse	1	Equus ferus caballus	Equidae	Perissodactyla	1	1	1	5	1	0	0	0	0	1	Toy
	192	Boer Boris in de sneeuw	2013	Ted van Lieshout	Philip Hopman	Gottmer	0	192_007	3	1	0	0	Goat	1	Equus ferus caballus	Equidae	Perissodactyla	1	1	1	5	1	0	0	0	0	1	Toy
	192	Boer Boris in de sneeuw	2013	Ted van Lieshout	Philip Hopman	Gottmer	0	192_008	2	2	Sheep	1	Sheep	1	Ovis aries	Bovidae	Cetartiodactyla	1	1	1	5	1	1	0	0	1	0
	192	Boer Boris in de sneeuw	2013	Ted van Lieshout	Philip Hopman	Gottmer	0	192_009	2	2	Cow	1	Cow	1	Bos taurus	Bovidae	Cetartiodactyla	1	1	1	5	1	0	0	0	0	0
	192	Boer Boris in de sneeuw	2013	Ted van Lieshout	Philip Hopman	Gottmer	0	192_010	2	2	Pig	1	Pig	1	Sus scrofa domesticus	Suidae	Cetartiodactyla	1	1	1	5	1	1	1	1	1	0
	192	Boer Boris in de sneeuw	2013	Ted van Lieshout	Philip Hopman	Gottmer	0	192_011	2	2	Chicken	1	Chicken	1	Gallus gallus	Phasianidae	Galliformes	2	1	1	5	1	0	0	0	0	0
	192	Boer Boris in de sneeuw	2013	Ted van Lieshout	Philip Hopman	Gottmer	0	192_012	3	1	0	0	Heron spec.	3	99	Ardeidae	Pelecaniformes	2	1	1	99	0	0	0	0	0	0
	192	Boer Boris in de sneeuw	2013	Ted van Lieshout	Philip Hopman	Gottmer	0	192_013	2	2	Horse	1	Horse	1	Equus ferus caballus	Equidae	Perissodactyla	1	1	1	5	1	0	0	0	0	0
	192	Boer Boris in de sneeuw	2013	Ted van Lieshout	Philip Hopman	Gottmer	0	192_012	3	1	0	0	House mouse	1	Mus musculus	Muridae	Rodentia	1	1	1	1	1	1	1	0	1	0
	192	Boer Boris in de sneeuw	2013	Ted van Lieshout	Philip Hopman	Gottmer	0	192_012	3	1	0	0	Rhinoceros spec.	3	99	Rhinocerotidae	Perissodactyla	1	1	1	2	0	1	1	0	1	1	Decoration/picture on wall
	192	Boer Boris in de sneeuw	2013	Ted van Lieshout	Philip Hopman	Gottmer	0	192_015	3	1	0	0	Elephant spec.	3	99	Elephantidae	Proboscidea	1	1	1	2	0	1	1	0	0	1	Cuddly toy
	192	Boer Boris in de sneeuw	2013	Ted van Lieshout	Philip Hopman	Gottmer	0	192_016	3	1	0	0	Mute swan	1	Cygnus olor	Anatidae	Anseriformes	2	1	1	1	0	0	0	0	0	0
	193	Prinses Pernilla en de reddende ridders	2013	Mathilde Stein	Dorine de Vos	Lemniscaat	0	193_001	3	1	0	0	Snail spec.	5	99	99	99	11	2	1	99	0	0	0	0	0	0
	193	Prinses Pernilla en de reddende ridders	2013	Mathilde Stein	Dorine de Vos	Lemniscaat	0	193_002	3	1	0	0	Mouse/rat spec.	3	99	Muridae	Rodentia	1	1	1	99	99	1	0	0	1	0
	193	Prinses Pernilla en de reddende ridders	2013	Mathilde Stein	Dorine de Vos	Lemniscaat	0	193_003	2	2	Crocodile	3	Crocodile spec.	3	99	Crocodylidae	Crocodilia	3	1	1	2	0	1	0	1	0	0
	193	Prinses Pernilla en de reddende ridders	2013	Mathilde Stein	Dorine de Vos	Lemniscaat	0	193_004	3	2	Crocodile	3	Crocodile spec.	3	99	Crocodylidae	Crocodilia	3	1	1	2	0	0	0	0	0	1	Depiction on a flag
	193	Prinses Pernilla en de reddende ridders	2013	Mathilde Stein	Dorine de Vos	Lemniscaat	0	193_005	3	1	0	0	Mallard	1	Anas platyrhynchos	Anatidae	Anseriformes	2	1	1	1	1	0	0	0	0	1	Depiction on a flag
	193	Prinses Pernilla en de reddende ridders	2013	Mathilde Stein	Dorine de Vos	Lemniscaat	0	193_007	3	1	0	0	Snail spec.	5	99	99	99	11	2	1	99	0	1	0	1	0	0
	193	Prinses Pernilla en de reddende ridders	2013	Mathilde Stein	Dorine de Vos	Lemniscaat	0	193_008	3	1	0	0	Beetle spec.	4	99	99	Coleoptera	8	2	1	99	0	0	0	0	0	0
	193	Prinses Pernilla en de reddende ridders	2013	Mathilde Stein	Dorine de Vos	Lemniscaat	0	193_009	3	1	0	0	Indian peafowl	1	Pavo cristatus	Phasianidae	Galliformes	2	1	1	2	0	0	0	0	0	0
	193	Prinses Pernilla en de reddende ridders	2013	Mathilde Stein	Dorine de Vos	Lemniscaat	0	193_010	3	1	0	0	Bird spec.	5	99	99	99	2	1	1	99	0	0	0	0	0	0
	193	Prinses Pernilla en de reddende ridders	2013	Mathilde Stein	Dorine de Vos	Lemniscaat	0	193_012	3	1	0	0	Eurasian blackbird	1	Turdus merula	Turdidae	Passeriformes	2	1	1	1	0	0	0	0	0	0
	193	Prinses Pernilla en de reddende ridders	2013	Mathilde Stein	Dorine de Vos	Lemniscaat	0	193_013	3	1	0	0	Beetle spec.	4	99	99	Coleoptera	8	2	1	99	0	0	0	0	0	0
	193	Prinses Pernilla en de reddende ridders	2013	Mathilde Stein	Dorine de Vos	Lemniscaat	0	193_014	3	1	0	0	Beetle spec.	4	99	99	Coleoptera	8	2	1	99	0	0	0	0	0	0
	193	Prinses Pernilla en de reddende ridders	2013	Mathilde Stein	Dorine de Vos	Lemniscaat	0	193_015	3	1	0	0	Grasshoppper/Cricket spec.	4	99	99	Orthoptera	8	2	1	99	0	0	0	0	0	0
	193	Prinses Pernilla en de reddende ridders	2013	Mathilde Stein	Dorine de Vos	Lemniscaat	0	193_017	3	1	0	0	Squirrel spec.	3	99	Sciuridae	Rodentia	1	1	1	99	0	0	0	0	0	0
	193	Prinses Pernilla en de reddende ridders	2013	Mathilde Stein	Dorine de Vos	Lemniscaat	0	193_018	3	1	0	0	Accipitridae spec.	3	99	Accipitridae	Accipitriformes	2	1	1	99	0	0	0	0	0	0
	193	Prinses Pernilla en de reddende ridders	2013	Mathilde Stein	Dorine de Vos	Lemniscaat	0	193_019	3	1	0	0	Songbird spec.	4	99	99	Passeriformes	2	1	1	99	0	0	0	0	0	0
	193	Prinses Pernilla en de reddende ridders	2013	Mathilde Stein	Dorine de Vos	Lemniscaat	0	193_020	3	1	0	0	Red fox	1	Vulpes vulpes	Canidae	Carnivora	1	1	1	1	0	1	0	0	1	0
	193	Prinses Pernilla en de reddende ridders	2013	Mathilde Stein	Dorine de Vos	Lemniscaat	0	193_021	3	1	0	0	Bird spec.	5	99	99	99	2	1	1	99	0	0	0	0	0	0
	193	Prinses Pernilla en de reddende ridders	2013	Mathilde Stein	Dorine de Vos	Lemniscaat	0	193_022	3	2	Horse	1	Horse	1	Equus ferus caballus	Equidae	Perissodactyla	1	1	1	5	1	0	0	0	0	0
	193	Prinses Pernilla en de reddende ridders	2013	Mathilde Stein	Dorine de Vos	Lemniscaat	0	193_023	3	1	0	0	Bony fish spec.	5	99	99	99	5	1	1	99	0	0	0	0	0	0
	194	Jonas en de visjes van Kees Poon	2012	Harm de Jonge	Martijn van der Linden	Hoogland & Van Klaveren	0	194_001	3	1	0	0	Gull spec.	3	99	Laridae	Charadriiformes	2	1	1	99	0	0	0	0	0	0
	194	Jonas en de visjes van Kees Poon	2012	Harm de Jonge	Martijn van der Linden	Hoogland & Van Klaveren	0	194_002	3	2	Goldfish	1	Goldfish	1	Carassius auratus	Cyprinidae	Cypriniformes	5	1	1	5	1	0	0	0	0	0
	194	Jonas en de visjes van Kees Poon	2012	Harm de Jonge	Martijn van der Linden	Hoogland & Van Klaveren	0	194_003	3	1	0	0	Mammal spec.	5	99	99	99	1	1	1	99	99	0	0	0	0	1	Umbrella
	194	Jonas en de visjes van Kees Poon	2012	Harm de Jonge	Martijn van der Linden	Hoogland & Van Klaveren	0	194_004	3	2	Caterpillar	4	Caterpillar spec.	4	99	99	Lepidoptera	8	2	1	99	0	0	0	0	0	1	Tram
	194	Jonas en de visjes van Kees Poon	2012	Harm de Jonge	Martijn van der Linden	Hoogland & Van Klaveren	0	194_005	3	2	Mole	1	European mole	1	Talpa europaea	Talpidae	Eulipotyphla	1	1	1	1	0	1	0	0	1	0
	194	Jonas en de visjes van Kees Poon	2012	Harm de Jonge	Martijn van der Linden	Hoogland & Van Klaveren	0	194_006	3	1	0	0	Rat spec.	2	99	Muridae	Rodentia	1	1	1	1	99	0	0	0	0	0
	194	Jonas en de visjes van Kees Poon	2012	Harm de Jonge	Martijn van der Linden	Hoogland & Van Klaveren	0	194_007	3	1	0	0	Bird spec.	5	99	99	99	2	1	1	99	0	0	0	0	0	0
	194	Jonas en de visjes van Kees Poon	2012	Harm de Jonge	Martijn van der Linden	Hoogland & Van Klaveren	0	194_008	3	1	0	0	Cat	1	Felis catus	Felidae	Carnivora	1	1	1	5	1	0	0	0	0	0
	194	Jonas en de visjes van Kees Poon	2012	Harm de Jonge	Martijn van der Linden	Hoogland & Van Klaveren	0	194_009	3	1	0	0	Penguin spec.	3	99	Spheniscidae	Sphenisciformes	2	1	1	2	0	0	0	0	0	0
	194	Jonas en de visjes van Kees Poon	2012	Harm de Jonge	Martijn van der Linden	Hoogland & Van Klaveren	0	194_010	3	1	0	0	Fly spec.	4	99	99	Diptera	8	2	1	99	0	0	0	0	0	0
	194	Jonas en de visjes van Kees Poon	2012	Harm de Jonge	Martijn van der Linden	Hoogland & Van Klaveren	0	194_011	3	2	Fish	98	Bony fish spec.	5	99	99	99	5	1	1	99	0	0	0	0	0	0
	194	Jonas en de visjes van Kees Poon	2012	Harm de Jonge	Martijn van der Linden	Hoogland & Van Klaveren	0	194_012	3	2	Fish	98	Bony fish spec.	5	99	99	99	5	1	1	99	0	0	0	0	0	0
	194	Jonas en de visjes van Kees Poon	2012	Harm de Jonge	Martijn van der Linden	Hoogland & Van Klaveren	0	194_013	3	2	Fish	98	Bony fish spec.	5	99	99	99	5	1	1	99	0	0	0	0	0	0
	194	Jonas en de visjes van Kees Poon	2012	Harm de Jonge	Martijn van der Linden	Hoogland & Van Klaveren	0	194_014	3	2	Fish	98	Bony fish spec.	5	99	99	99	5	1	1	99	0	0	0	0	0	0
	194	Jonas en de visjes van Kees Poon	2012	Harm de Jonge	Martijn van der Linden	Hoogland & Van Klaveren	0	194_015	3	2	Fish	98	Bony fish spec.	5	99	99	99	5	1	1	99	0	0	0	0	0	0
	194	Jonas en de visjes van Kees Poon	2012	Harm de Jonge	Martijn van der Linden	Hoogland & Van Klaveren	0	194_016	3	1	0	0	Beetle spec.	4	99	99	Coleoptera	8	2	1	99	0	0	0	0	0	0
	194	Jonas en de visjes van Kees Poon	2012	Harm de Jonge	Martijn van der Linden	Hoogland & Van Klaveren	0	194_017	3	1	0	0	Fly spec.	4	99	99	Diptera	8	2	1	99	0	0	0	0	0	0
	194	Jonas en de visjes van Kees Poon	2012	Harm de Jonge	Martijn van der Linden	Hoogland & Van Klaveren	0	194_018	3	2	Fish	98	Bony fish spec.	5	99	99	99	5	1	1	99	0	0	0	0	0	0
	194	Jonas en de visjes van Kees Poon	2012	Harm de Jonge	Martijn van der Linden	Hoogland & Van Klaveren	0	194_019	3	2	Horse	1	Horse	1	Equus ferus caballus	Equidae	Perissodactyla	1	1	1	5	1	0	0	0	0	0
	194	Jonas en de visjes van Kees Poon	2012	Harm de Jonge	Martijn van der Linden	Hoogland & Van Klaveren	0	194_020	3	2	Rabbit	1	European rabbit	1	Oryctolagus cuniculus	Leporidae	Lagomorpha	1	1	1	1	1	0	0	0	0	0
	195	Sammie en opa	2013	Enne Koens	Kees de Boer	Moon	0	195_001	3	1	0	0	Rat spec.	2	99	Muridae	Rodentia	1	1	1	1	99	0	0	0	0	0
	195	Sammie en opa	2013	Enne Koens	Kees de Boer	Moon	0	195_002	2	2	Toad	4	Toad spec.	4	99	99	Anura	4	1	1	99	0	0	0	0	0	0
	195	Sammie en opa	2013	Enne Koens	Kees de Boer	Moon	0	195_003	3	1	0	0	Bony fish spec.	5	99	99	99	5	1	1	99	0	0	0	0	0	0
	195	Sammie en opa	2013	Enne Koens	Kees de Boer	Moon	0	195_004	3	1	0	0	Bird spec.	5	99	99	99	2	1	1	99	0	0	0	0	0	0
	195	Sammie en opa	2013	Enne Koens	Kees de Boer	Moon	0	195_005	3	1	0	0	Chicken	1	Gallus gallus	Phasianidae	Galliformes	2	1	1	5	1	0	0	0	0	1	Wind vane
	195	Sammie en opa	2013	Enne Koens	Kees de Boer	Moon	0	195_006	3	1	0	0	Dinosaur spec.	5	99	99	99	6	1	0	98	98	0	0	0	0	1	Toy
	195	Sammie en opa	2013	Enne Koens	Kees de Boer	Moon	0	195_007	3	2	Mussel	1	Common mussel	1	Mytilus edulis	Mytilidae	Mytiloida	13	2	1	1	0	0	0	0	0	0		Dead, for consumption
	195	Sammie en opa	2013	Enne Koens	Kees de Boer	Moon	0	195_008	3	1	0	0	Bony fish spec.	5	99	99	99	5	1	1	99	0	0	0	0	0	1	Decoration on wall
	195	Sammie en opa	2013	Enne Koens	Kees de Boer	Moon	0	195_009	3	2	Lion	1	Lion	1	Panthera leo	Felidae	Carnivora	1	1	1	2	0	0	0	0	0	1	Toy
	195	Sammie en opa	2013	Enne Koens	Kees de Boer	Moon	0	195_010	2	2	Cat	1	Cat	1	Felis catus	Felidae	Carnivora	1	1	1	5	1	0	0	0	0	0
	196	Vlieg!	2013	Marco Kunst	Philip Hopman	Lemniscaat	0	196_001	2	2	Gull	3	Gull spec.	3	99	Laridae	Charadriiformes	2	1	1	99	0	0	0	0	0	0
	196	Vlieg!	2013	Marco Kunst	Philip Hopman	Lemniscaat	0	196_002	2	2	Dog	1	Dog	1	Canis familiaris	Canidae	Carnivora	1	1	1	5	1	0	0	0	0	0
	199	Zondag	2012	Kim Fupz Aakeson	Eva Eriksson	Querido	1	199_001	3	1	0	0	Dog	1	Canis familiaris	Canidae	Carnivora	1	1	1	5	1	0	0	0	0	1	Cuddly toy
	199	Zondag	2012	Kim Fupz Aakeson	Eva Eriksson	Querido	1	199_002	3	1	0	0	Horse	1	Equus ferus caballus	Equidae	Perissodactyla	1	1	1	5	1	0	0	0	0	1	Cuddly toy
	199	Zondag	2012	Kim Fupz Aakeson	Eva Eriksson	Querido	1	199_003	3	1	0	0	Theropoda	4	99	99	Saurischia	6	1	0	98	98	0	0	0	0	1	Toy
	199	Zondag	2012	Kim Fupz Aakeson	Eva Eriksson	Querido	1	199_004	3	1	0	0	Crocodilian spec.	4	99	99	Crocodilia	3	1	1	2	0	0	0	0	0	1	Cuddly toy
	199	Zondag	2012	Kim Fupz Aakeson	Eva Eriksson	Querido	1	199_005	2	2	Bear	3	Bear spec.	3	99	Ursidae	Carnivora	1	1	1	2	0	1	0	1	1	1	Cuddly toy	Is called 'Mister Brix'
	199	Zondag	2012	Kim Fupz Aakeson	Eva Eriksson	Querido	1	199_006	2	2	Dog	1	Dog	1	Canis familiaris	Canidae	Carnivora	1	1	1	5	1	0	0	0	0	0
	200	Zoveel als de wereld hou ik van jou	2012	Imme Dros	Harrie Geelen	Querido	0	200_001	1	2	Mouse	3	Mouse spec.	3	99	Muridae	Rodentia	1	1	1	99	99	1	1	0	1	1	Cuddly toy
	200	Zoveel als de wereld hou ik van jou	2012	Imme Dros	Harrie Geelen	Querido	0	200_002	2	2	Mouse	3	House mouse	1	Mus musculus	Muridae	Rodentia	1	1	1	1	1	1	0	1	1	0
	200	Zoveel als de wereld hou ik van jou	2012	Imme Dros	Harrie Geelen	Querido	0	200_003	2	2	Cat	1	Cat	1	Felis catus	Felidae	Carnivora	1	1	1	5	1	0	0	0	0	0		Is called 'Kniester the cat'
	200	Zoveel als de wereld hou ik van jou	2012	Imme Dros	Harrie Geelen	Querido	0	200_004	2	2	Blow fly	3	Blow fly spec.	3	99	Calliphoridae	Diptera	8	2	1	99	0	1	0	1	0	0
	200	Zoveel als de wereld hou ik van jou	2012	Imme Dros	Harrie Geelen	Querido	0	200_005	2	2	Silverfish ('Boekenwurm')	1	Silverfish	1	Ctenolepisma longicaudata	Lepismatidae	Zygentoma	8	2	1	1	0	1	0	1	1	0
	200	Zoveel als de wereld hou ik van jou	2012	Imme Dros	Harrie Geelen	Querido	0	200_006	3	2	Duck	3	Mallard	1	Anas platyrhynchos	Anatidae	Anseriformes	2	1	1	1	1	1	0	0	1	1	Cuddly toy
	200	Zoveel als de wereld hou ik van jou	2012	Imme Dros	Harrie Geelen	Querido	0	200_007	3	2	Bear	3	Bear spec.	3	99	Ursidae	Carnivora	1	1	1	2	0	0	0	0	0	1	Teddy bear
	200	Zoveel als de wereld hou ik van jou	2012	Imme Dros	Harrie Geelen	Querido	0	200_008	2	2	Earthworm	3	Earthworm spec.	3	99	Lumbricidae	Crassiclitellata	20	2	1	99	0	1	0	1	1	0
	200	Zoveel als de wereld hou ik van jou	2012	Imme Dros	Harrie Geelen	Querido	0	200_009	2	2	(Eurasian) Blackbird	1	Eurasian blackbird	1	Turdus merula	Turdidae	Passeriformes	2	1	1	1	0	0	0	0	0	0
	200	Zoveel als de wereld hou ik van jou	2012	Imme Dros	Harrie Geelen	Querido	0	200_010	2	2	Mosquito (steekmug)	3	Mosquito spec.	3	99	Culicidae	Diptera	8	2	1	99	0	1	0	1	0	0
	200	Zoveel als de wereld hou ik van jou	2012	Imme Dros	Harrie Geelen	Querido	0	200_011	3	1	0	0	Frog spec.	4	99	99	Anura	4	1	1	99	0	1	0	1	0	0
	200	Zoveel als de wereld hou ik van jou	2012	Imme Dros	Harrie Geelen	Querido	0	200_012	3	2	Pig	1	Pig	1	Sus scrofa domesticus	Suidae	Cetartiodactyla	1	1	1	5	1	0	0	0	0	0
	200	Zoveel als de wereld hou ik van jou	2012	Imme Dros	Harrie Geelen	Querido	0	200_013	3	2	Dog	1	Dog	1	Canis familiaris	Canidae	Carnivora	1	1	1	5	1	0	0	0	0	0
	200	Zoveel als de wereld hou ik van jou	2012	Imme Dros	Harrie Geelen	Querido	0	200_014	3	2	Cat	1	Cat	1	Felis catus	Felidae	Carnivora	1	1	1	5	1	0	0	0	0	1	Depiction in book
	200	Zoveel als de wereld hou ik van jou	2012	Imme Dros	Harrie Geelen	Querido	0	200_015	2	2	Peacock butterfly	1	Peacock butterfly	1	Aglais io	Nymphalidae	Lepidoptera	8	2	1	1	0	1	0	1	1	0
	200	Zoveel als de wereld hou ik van jou	2012	Imme Dros	Harrie Geelen	Querido	0	200_016	2	2	Bee	3	Honey bee	1	Apis mellifera	Apidae	Hymenoptera	8	2	1	1	1	0	0	0	0	0
	200	Zoveel als de wereld hou ik van jou	2012	Imme Dros	Harrie Geelen	Querido	0	200_017	2	2	Hamster	3	Golden hamster	1	Mesocricetus auratis	Cricetidae	Rodentia	1	1	1	2	0	0	0	0	0	0
	200	Zoveel als de wereld hou ik van jou	2012	Imme Dros	Harrie Geelen	Querido	0	200_018	2	2	Spider	4	Orb-weaver spider spec.	3	99	Araneidae	Araneae	9	2	1	99	0	0	0	0	0	0
	200	Zoveel als de wereld hou ik van jou	2012	Imme Dros	Harrie Geelen	Querido	0	200_019	2	2	Rabbit	3	Rabbit spec.	3	99	Leporidae	Lagomorpha	1	1	1	99	99	1	1	0	1	1	Cuddly toy
	200	Zoveel als de wereld hou ik van jou	2012	Imme Dros	Harrie Geelen	Querido	0	200_020	3	1	0	0	Bird spec.	5	99	99	99	2	1	1	99	99	0	0	0	0	1	Painting
	200	Zoveel als de wereld hou ik van jou	2012	Imme Dros	Harrie Geelen	Querido	0	200_021	3	2	Chicken	1	Chicken	1	Gallus gallus	Phasianidae	Galliformes	2	1	1	5	1	0	0	0	0	0		Is called 'Thea'
	201	Springdag	2012	Anne Provoost	An Candaele	De Eenhoorn	1	201_001	2	2	Horse	1	Horse	1	Equus ferus caballus	Equidae	Perissodactyla	1	1	1	5	1	0	0	0	0	0
	201	Springdag	2012	Anne Provoost	An Candaele	De Eenhoorn	1	201_002	3	1	0	0	Hawk-like	3	99	Accipitridae	Accipitriformes	2	1	1	99	0	0	0	0	0	0
	201	Springdag	2012	Anne Provoost	An Candaele	De Eenhoorn	1	201_003	3	2	Black-tailed godwit	1	Black-tailed godwit	1	Limosa limosa	Scolopacidae	Charadriiformes	2	1	1	1	0	0	0	0	0	0
	202	Wie klopt daar?	2012	Bart Moeyaert	Gerda Dendooven	De Eenhoorn	1	202_001	3	1	0	0	Bird spec.	5	99	99	99	2	1	1	99	0	0	0	0	0	0
	202	Wie klopt daar?	2012	Bart Moeyaert	Gerda Dendooven	De Eenhoorn	1	202_002	3	1	0	0	Bird spec.	5	99	99	99	2	1	1	99	0	0	0	0	0	0
	202	Wie klopt daar?	2012	Bart Moeyaert	Gerda Dendooven	De Eenhoorn	1	202_003	3	2	Horse	1	Horse	1	Equus ferus caballus	Equidae	Perissodactyla	1	1	1	5	1	0	0	0	0	0
	202	Wie klopt daar?	2012	Bart Moeyaert	Gerda Dendooven	De Eenhoorn	1	202_004	2	2	Horse	1	Horse	1	Equus ferus caballus	Equidae	Perissodactyla	1	1	1	5	1	0	0	0	0	0
	204	Takkenkind	2012	Gerda Dendooven	Gerda Dendooven	Querido	0	204_001	3	1	0	0	Duck spec.	3	99	Anatidae	Anseriformes	2	1	1	99	99	1	0	1	0	1	Rubber duck
	204	Takkenkind	2012	Gerda Dendooven	Gerda Dendooven	Querido	0	204_002	3	2	Bird	5	Bird spec.	5	99	99	99	2	1	1	99	0	0	0	0	0	0
	205	Buurman leest een boek	2012	Koen van Biesen	Warre Borgmans	De Eenhoorn	1	205_001	3	1	0	0	Giraffe spec.	2	99	Giraffidae	Cetartiodactyla	1	1	1	2	0	0	0	0	0	1	Toy
	205	Buurman leest een boek	2012	Koen van Biesen	Warre Borgmans	De Eenhoorn	1	205_002	3	1	0	0	Brush-footed butterfly spec.	3	99	Nymphalidae	Lepidoptera	8	2	1	99	0	0	0	0	0	0
	205	Buurman leest een boek	2012	Koen van Biesen	Warre Borgmans	De Eenhoorn	1	205_003	2	1	0	0	Dog	1	Canis familiaris	Canidae	Carnivora	1	1	1	5	1	1	1	1	0	0
	206	Waar was Hans?	2012	Ienne Biemans	Ceseli Josephus Jitta	Gottmer	0	206_001	2	2	Cat	1	Cat	1	Felis catus	Felidae	Carnivora	1	1	1	5	1	0	0	0	0	0
	206	Waar was Hans?	2012	Ienne Biemans	Ceseli Josephus Jitta	Gottmer	0	206_002	3	2	Mouse	3	Mouse spec.	3	99	Muridae	Rodentia	1	1	1	99	99	0	0	0	0	0
	206	Waar was Hans?	2012	Ienne Biemans	Ceseli Josephus Jitta	Gottmer	0	206_004	2	2	Spider	4	Spider spec.	4	99	99	Araneae	9	2	1	99	0	0	0	0	0	0
	206	Waar was Hans?	2012	Ienne Biemans	Ceseli Josephus Jitta	Gottmer	0	206_005	2	2	Spider	4	Spider spec.	4	99	99	Araneae	9	2	1	99	0	0	0	0	0	0
	206	Waar was Hans?	2012	Ienne Biemans	Ceseli Josephus Jitta	Gottmer	0	206_006	2	2	Spider	4	Spider spec.	4	99	99	Araneae	9	2	1	99	0	0	0	0	0	0
	206	Waar was Hans?	2012	Ienne Biemans	Ceseli Josephus Jitta	Gottmer	0	206_007	2	2	Rat	2	Rat spec.	2	99	Muridae	Rodentia	1	1	1	99	99	0	0	0	0	0
	206	Waar was Hans?	2012	Ienne Biemans	Ceseli Josephus Jitta	Gottmer	0	206_008	3	1	0	0	Butterfly spec.	4	99	99	Lepidoptera	8	2	1	99	0	0	0	0	0	0
	207	Het hanengevecht	2012	Hans & Monique Hagen	Philip Hopman	Querido	0	207_001	2	2	Chicken ('Rooster')	1	Chicken	1	Gallus gallus	Phasianidae	Galliformes	2	1	1	5	1	0	0	0	0	0
	207	Het hanengevecht	2012	Hans & Monique Hagen	Philip Hopman	Querido	0	207_002	3	2	Chicken ('Rooster')	1	Chicken	1	Gallus gallus	Phasianidae	Galliformes	2	1	1	5	1	0	0	0	0	0
	207	Het hanengevecht	2012	Hans & Monique Hagen	Philip Hopman	Querido	0	207_003	3	1	0	0	Dog	1	Canis familiaris	Canidae	Carnivora	1	1	1	5	1	0	0	0	0	0
	207	Het hanengevecht	2012	Hans & Monique Hagen	Philip Hopman	Querido	0	207_004	3	2	Goat	1	Goat	1	Capra aegagrus hircus	Bovidae	Cetartiodactyla	1	1	1	5	1	0	0	0	0	0
	208	Camping Zeevos	2012	Hilde Vandermeerderen	Harmen van Straaten	Davidsfonds	1	208_001	3	1	0	0	Dog	1	Canis familiaris	Canidae	Carnivora	1	1	1	5	1	0	0	0	0	0
	208	Camping Zeevos	2012	Hilde Vandermeerderen	Harmen van Straaten	Davidsfonds	1	208_001	2	2	Cat	1	Cat	1	Felis catus	Felidae	Carnivora	1	1	1	5	1	0	0	0	0	0
	209	Meneertje Streepjespyjama in New York	2012	Michaël Leblond	Frédérique Bertrand	Clavis	1	x	x	x	x	x	x	x	x	x	x	x	x	x	x	x	x	x	x	x	x	No animals in this book
	212	Kleine Man en God	2011	Kitty Crowther	Kitty Crowther	De Eenhoorn	1	212_001	3	1	0	0	Songbird spec.	4	99	99	Passeriformes	2	1	1	99	0	0	0	0	0	0
	212	Kleine Man en God	2011	Kitty Crowther	Kitty Crowther	De Eenhoorn	1	212_002	3	1	0	0	Insect spec.	5	99	99	99	8	2	1	99	0	0	0	0	0	0
	212	Kleine Man en God	2011	Kitty Crowther	Kitty Crowther	De Eenhoorn	1	212_004	3	1	0	0	Common brimstone	1	Gonepteryx rhamni	Pieridae	Lepidoptera	8	2	1	1	0	0	0	0	0	0
	212	Kleine Man en God	2011	Kitty Crowther	Kitty Crowther	De Eenhoorn	1	212_005	3	1	0	0	Beetle spec.	4	99	99	Coleoptera	8	2	1	99	0	0	0	0	0	0
	212	Kleine Man en God	2011	Kitty Crowther	Kitty Crowther	De Eenhoorn	1	212_006	3	1	0	0	Prominent butterfly spec.	3	99	Notodontidae	Lepidoptera	8	2	1	99	0	0	0	0	0	0
	212	Kleine Man en God	2011	Kitty Crowther	Kitty Crowther	De Eenhoorn	1	212_007	3	1	0	0	Beetle spec.	4	99	99	Coleoptera	8	2	1	99	0	0	0	0	0	0
	212	Kleine Man en God	2011	Kitty Crowther	Kitty Crowther	De Eenhoorn	1	212_008	3	1	0	0	Insect spec.	5	99	99	99	8	2	1	99	0	0	0	0	0	0
	212	Kleine Man en God	2011	Kitty Crowther	Kitty Crowther	De Eenhoorn	1	212_009	3	1	0	0	Mallard	1	Anas platyrhynchos	Anatidae	Anseriformes	2	1	1	1	1	0	0	0	0	0
	212	Kleine Man en God	2011	Kitty Crowther	Kitty Crowther	De Eenhoorn	1	212_010	3	1	0	0	Deer spec.	3	99	Cervidae	Cetartiodactyla	1	1	1	99	0	0	0	0	0	0
	212	Kleine Man en God	2011	Kitty Crowther	Kitty Crowther	De Eenhoorn	1	212_011	3	1	0	0	Woodpecker spec.	3	99	Picidae	Piciformes	2	1	1	99	0	0	0	0	0	0
	212	Kleine Man en God	2011	Kitty Crowther	Kitty Crowther	De Eenhoorn	1	212_012	3	1	0	0	Gossamer-winged butterfly spec.	3	99	Lycaenidae	Lepidoptera	8	2	1	99	0	0	0	0	0	0
	212	Kleine Man en God	2011	Kitty Crowther	Kitty Crowther	De Eenhoorn	1	212_013	3	1	0	0	Butterfly spec.	4	99	99	Lepidoptera	8	2	1	99	0	0	0	0	0	0
	212	Kleine Man en God	2011	Kitty Crowther	Kitty Crowther	De Eenhoorn	1	212_014	3	1	0	0	Butterfly spec.	4	99	99	Lepidoptera	8	2	1	99	0	0	0	0	0	0
	212	Kleine Man en God	2011	Kitty Crowther	Kitty Crowther	De Eenhoorn	1	212_015	3	1	0	0	Beetle spec.	4	99	99	Coleoptera	8	2	1	99	0	0	0	0	0	0
	212	Kleine Man en God	2011	Kitty Crowther	Kitty Crowther	De Eenhoorn	1	212_016	3	1	0	0	Hummingbird hawk-moth	1	Macroglossum stellatarum	Sphingidae	Lepidoptera	8	2	1	1	0	0	0	0	0	0
	212	Kleine Man en God	2011	Kitty Crowther	Kitty Crowther	De Eenhoorn	1	212_017	3	1	0	0	Brush-footed butterfly spec.	3	99	Nymphalidae	Lepidoptera	8	2	1	99	0	0	0	0	0	0
	212	Kleine Man en God	2011	Kitty Crowther	Kitty Crowther	De Eenhoorn	1	212_018	3	1	0	0	Beetle spec.	4	99	99	Coleoptera	8	2	1	99	0	0	0	0	0	0
	212	Kleine Man en God	2011	Kitty Crowther	Kitty Crowther	De Eenhoorn	1	212_019	3	1	0	0	Eurasian jay	1	Garrulus glandarius	Corvidae	Passeriformes	2	1	1	1	0	0	0	0	0	0
	212	Kleine Man en God	2011	Kitty Crowther	Kitty Crowther	De Eenhoorn	1	212_020	3	1	0	0	Butterfly spec.	4	99	99	Lepidoptera	8	2	1	99	0	0	0	0	0	0
	213	Keepvogel en Kijkvogel	2011	Wouter van Reek	Wouter van Reek	Leopold	0	213_001	2	2	Bird	5	Bird spec.	5	99	99	99	2	1	1	99	0	1	1	1	1	0		Is called 'Kijkvogel'
	213	Keepvogel en Kijkvogel	2011	Wouter van Reek	Wouter van Reek	Leopold	0	213_002	2	1	0	0	Dog	1	Canis familiaris	Canidae	Carnivora	1	1	1	5	1	1	1	1	1	0		Is called 'Foxtrot'
	213	Keepvogel en Kijkvogel	2011	Wouter van Reek	Wouter van Reek	Leopold	0	213_003	1	2	Bird	5	Bird spec.	5	99	99	99	2	1	1	99	0	1	1	1	1	0		Is called 'Keepvogel'
	213	Keepvogel en Kijkvogel	2011	Wouter van Reek	Wouter van Reek	Leopold	0	213_004	3	1	0	0	Bird spec.	5	99	99	99	2	1	1	99	0	1	1	0	1	0
	213	Keepvogel en Kijkvogel	2011	Wouter van Reek	Wouter van Reek	Leopold	0	213_005	3	1	0	0	Dog	1	Canis familiaris	Canidae	Carnivora	1	1	1	5	1	1	1	0	0	0
	213	Keepvogel en Kijkvogel	2011	Wouter van Reek	Wouter van Reek	Leopold	0	213_006	3	1	0	0	Bird spec.	5	99	99	99	2	1	1	99	0	1	1	0	1	0
	213	Keepvogel en Kijkvogel	2011	Wouter van Reek	Wouter van Reek	Leopold	0	213_007	3	1	0	0	Bird spec.	5	99	99	99	2	1	1	99	0	1	1	0	1	0
	213	Keepvogel en Kijkvogel	2011	Wouter van Reek	Wouter van Reek	Leopold	0	213_008	3	1	0	0	Bird spec.	5	99	99	99	2	1	1	99	0	1	1	0	1	0
	213	Keepvogel en Kijkvogel	2011	Wouter van Reek	Wouter van Reek	Leopold	0	213_009	3	1	0	0	Bird spec.	5	99	99	99	2	1	1	99	0	1	1	0	1	0
	213	Keepvogel en Kijkvogel	2011	Wouter van Reek	Wouter van Reek	Leopold	0	213_010	3	1	0	0	Bird spec.	5	99	99	99	2	1	1	99	0	1	1	0	1	0
	213	Keepvogel en Kijkvogel	2011	Wouter van Reek	Wouter van Reek	Leopold	0	213_011	3	1	0	0	Bird spec.	5	99	99	99	2	1	1	99	0	1	1	0	1	0
	213	Keepvogel en Kijkvogel	2011	Wouter van Reek	Wouter van Reek	Leopold	0	213_012	3	1	0	0	Bird spec.	5	99	99	99	2	1	1	99	0	1	1	0	1	0
	213	Keepvogel en Kijkvogel	2011	Wouter van Reek	Wouter van Reek	Leopold	0	213_013	3	1	0	0	Bird spec.	5	99	99	99	2	1	1	99	0	1	1	0	1	0
	213	Keepvogel en Kijkvogel	2011	Wouter van Reek	Wouter van Reek	Leopold	0	213_014	3	1	0	0	Bird spec.	5	99	99	99	2	1	1	99	0	1	1	0	1	0
	213	Keepvogel en Kijkvogel	2011	Wouter van Reek	Wouter van Reek	Leopold	0	213_015	3	1	0	0	Bird spec.	5	99	99	99	2	1	1	99	0	1	1	0	1	0
	213	Keepvogel en Kijkvogel	2011	Wouter van Reek	Wouter van Reek	Leopold	0	213_016	3	1	0	0	Bird spec.	5	99	99	99	2	1	1	99	0	1	1	0	1	0
	213	Keepvogel en Kijkvogel	2011	Wouter van Reek	Wouter van Reek	Leopold	0	213_017	3	1	0	0	Bird spec.	5	99	99	99	2	1	1	99	0	1	1	0	1	0
	213	Keepvogel en Kijkvogel	2011	Wouter van Reek	Wouter van Reek	Leopold	0	213_018	3	1	0	0	Bird spec.	5	99	99	99	2	1	1	99	0	1	1	0	1	0
	213	Keepvogel en Kijkvogel	2011	Wouter van Reek	Wouter van Reek	Leopold	0	213_019	3	1	0	0	Bird spec.	5	99	99	99	2	1	1	99	0	1	1	0	1	0
	213	Keepvogel en Kijkvogel	2011	Wouter van Reek	Wouter van Reek	Leopold	0	213_020	3	1	0	0	Bird spec.	5	99	99	99	2	1	1	99	0	1	1	0	1	0
	213	Keepvogel en Kijkvogel	2011	Wouter van Reek	Wouter van Reek	Leopold	0	213_021	3	1	0	0	Bird spec.	5	99	99	99	2	1	1	99	0	1	1	0	1	0
	214	O rode papaver	2011	Sjoerd Kuyper	Marije Tolman	Lemniscaat	0	214_001	2	2	Pig	1	Pig	1	Sus scrofa domesticus	Suidae	Cetartiodactyla	1	1	1	5	1	1	1	1	1	1	Toy
	214	O rode papaver	2011	Sjoerd Kuyper	Marije Tolman	Lemniscaat	0	214_002	3	1	0	0	Duck spec.	3	99	Anatidae	Anseriformes	2	1	1	99	0	0	0	0	0	1	Rubber duck
	214	O rode papaver	2011	Sjoerd Kuyper	Marije Tolman	Lemniscaat	0	214_003	3	1	0	0	Bear spec.	3	99	Ursidae	Carnivora	1	1	1	2	0	1	0	0	1	0
	214	O rode papaver	2011	Sjoerd Kuyper	Marije Tolman	Lemniscaat	0	214_004	3	2	Cat	1	Cat	1	Felis catus	Felidae	Carnivora	1	1	1	5	1	0	0	0	0	0
	214	O rode papaver	2011	Sjoerd Kuyper	Marije Tolman	Lemniscaat	0	214_005	3	2	Wolf	1	Wolf	1	Canis lupus	Canidae	Carnivora	1	1	1	1	0	1	0	0	1	0
	214	O rode papaver	2011	Sjoerd Kuyper	Marije Tolman	Lemniscaat	0	214_006	3	2	Fish	98	Bony fish spec.	5	99	99	99	5	1	1	99	0	1	0	1	0	0		Dead fish
	214	O rode papaver	2011	Sjoerd Kuyper	Marije Tolman	Lemniscaat	0	214_007	3	2	Pig	1	Pig	1	Sus scrofa domesticus	Suidae	Cetartiodactyla	1	1	1	5	1	0	0	0	0	1	Tea pot
	214	O rode papaver	2011	Sjoerd Kuyper	Marije Tolman	Lemniscaat	0	214_008	3	2	Sheep	1	Sheep	1	Ovis aries	Bovidae	Cetartiodactyla	1	1	1	5	1	1	0	1	0	0
	214	O rode papaver	2011	Sjoerd Kuyper	Marije Tolman	Lemniscaat	0	214_009	3	2	Giraffe	2	Giraffe spec.	2	99	Giraffidae	Cetartiodactyla	1	1	1	2	0	1	0	1	0	0
	214	O rode papaver	2011	Sjoerd Kuyper	Marije Tolman	Lemniscaat	0	214_010	3	2	Cow	1	Cow	1	Bos taurus	Bovidae	Cetartiodactyla	1	1	1	5	1	0	0	0	0	0
	214	O rode papaver	2011	Sjoerd Kuyper	Marije Tolman	Lemniscaat	0	214_011	3	2	Elephant	3	Elephant spec.	3	99	Elephantidae	Proboscidea	1	1	1	2	0	0	0	0	0	0
	214	O rode papaver	2011	Sjoerd Kuyper	Marije Tolman	Lemniscaat	0	214_012	3	2	Dog	1	Dog	1	Canis familiaris	Canidae	Carnivora	1	1	1	5	1	0	0	0	0	0
	214	O rode papaver	2011	Sjoerd Kuyper	Marije Tolman	Lemniscaat	0	214_013	3	2	Bumblebee	2	Bumblebee spec.	2	99	Apidae	Hymenoptera	8	2	1	99	0	1	0	1	0	0
	214	O rode papaver	2011	Sjoerd Kuyper	Marije Tolman	Lemniscaat	0	214_014	3	2	Fish	98	Bony fish spec.	5	99	99	99	5	1	1	99	99	0	0	0	0	0
	216	Toen kwam Sam	2011	Edward van de Vendel	Philip Hopman	Querido	0	216_001	2	2	Dog	1	Dog	1	Canis familiaris	Canidae	Carnivora	1	1	1	5	1	0	0	0	0	0		Is called 'Sam'
	216	Toen kwam Sam	2011	Edward van de Vendel	Philip Hopman	Querido	0	216_002	3	1	0	0	Chicken	1	Gallus gallus	Phasianidae	Galliformes	2	1	1	5	1	0	0	0	0	0
	216	Toen kwam Sam	2011	Edward van de Vendel	Philip Hopman	Querido	0	216_003	3	2	Horse	1	Horse	1	Equus ferus caballus	Equidae	Perissodactyla	1	1	1	5	1	0	0	0	0	0
	216	Toen kwam Sam	2011	Edward van de Vendel	Philip Hopman	Querido	0	216_004	3	2	Dog	1	Dog	1	Canis familiaris	Canidae	Carnivora	1	1	1	5	1	0	0	0	0	0		Is called 'Holly' or 'Springertje'
	216	Toen kwam Sam	2011	Edward van de Vendel	Philip Hopman	Querido	0	216_005	3	1	0	0	Deer spec.	3	99	Cervidae	Cetartiodactyla	1	1	1	99	0	0	0	0	0	1	Stuffed animal (head)
	216	Toen kwam Sam	2011	Edward van de Vendel	Philip Hopman	Querido	0	216_010	2	2	Horse	1	Horse	1	Equus ferus caballus	Equidae	Perissodactyla	1	1	1	5	1	0	0	0	0	0
	216	Toen kwam Sam	2011	Edward van de Vendel	Philip Hopman	Querido	0	216_006	2	2	Crow	1	Carrion crow	1	Corvus corone	Corvidae	Passeriformes	2	1	1	1	0	0	0	0	0	0
	216	Toen kwam Sam	2011	Edward van de Vendel	Philip Hopman	Querido	0	216_007	2	1	0	0	Coyote	1	Canis latrans	Canidae	Carnivora	1	1	1	2	0	0	0	0	0	0
	216	Toen kwam Sam	2011	Edward van de Vendel	Philip Hopman	Querido	0	216_008	3	1	0	0	Duck spec.	3	99	Anatidae	Anseriformes	2	1	1	99	99	0	0	0	0	1	Rubber duck
	216	Toen kwam Sam	2011	Edward van de Vendel	Philip Hopman	Querido	0	216_009	3	1	0	0	Dinosaur spec.	5	99	99	99	6	1	0	98	98	0	0	0	0	1	Toy
	217	Het Muizenhuis - Sam & Julia	2011	Karina Schaapman	Ton Bower	Rubinstein	0	217_001	1	2	Mouse	3	Mouse spec.	3	99	Muridae	Rodentia	1	1	1	99	99	1	1	0	1	0
	217	Het Muizenhuis - Sam & Julia	2011	Karina Schaapman	Ton Bower	Rubinstein	0	217_002	2	2	Mouse	3	Mouse spec.	3	99	Muridae	Rodentia	1	1	1	99	99	1	1	0	1	0
	217	Het Muizenhuis - Sam & Julia	2011	Karina Schaapman	Ton Bower	Rubinstein	0	217_003	3	1	0	0	Brown bear	1	Ursus arctos	Ursidae	Carnivora	1	1	1	2	0	0	0	0	0	1	Cuddly toy
	217	Het Muizenhuis - Sam & Julia	2011	Karina Schaapman	Ton Bower	Rubinstein	0	217_004	3	1	0	0	Pig	1	Sus scrofa domesticus	Suidae	Cetartiodactyla	1	1	1	5	1	0	0	0	0	1	Piggy bank
	217	Het Muizenhuis - Sam & Julia	2011	Karina Schaapman	Ton Bower	Rubinstein	0	217_005	3	1	0	0	Mouse spec.	3	99	Muridae	Rodentia	1	1	1	99	99	1	1	1	0	1	Painting
	217	Het Muizenhuis - Sam & Julia	2011	Karina Schaapman	Ton Bower	Rubinstein	0	217_006	3	1	0	0	European rabbit	1	Oryctolagus cuniculus	Leporidae	Lagomorpha	1	1	1	1	1	1	1	0	0	1	Toy (Miffy - Nijntje)
	217	Het Muizenhuis - Sam & Julia	2011	Karina Schaapman	Ton Bower	Rubinstein	0	217_007	3	1	0	0	Tortoise spec.	3	99	Testudinidae	Testudines	3	1	1	2	0	0	0	0	0	1	Toy
	217	Het Muizenhuis - Sam & Julia	2011	Karina Schaapman	Ton Bower	Rubinstein	0	217_008	3	1	0	0	Mallard	1	Anas platyrhynchos	Anatidae	Anseriformes	2	1	1	1	1	1	1	1	0	1	On cover magazine 'Donald Duck'
	217	Het Muizenhuis - Sam & Julia	2011	Karina Schaapman	Ton Bower	Rubinstein	0	217_009	3	1	0	0	Moose	1	Alces alces	Cervidae	Cetartiodactyla	1	1	1	2	0	0	0	0	0	1	On cover magazine 'Donald Duck'
	218	Iggy en ik	2011	Jenny Valentine	Sandra Klaassen	Moon	1	218_001	3	2	Bear	3	Bear spec.	3	99	Ursidae	Carnivora	1	1	1	2	0	0	0	0	0	1	Teddy bear
	218	Iggy en ik	2011	Jenny Valentine	Sandra Klaassen	Moon	1	218_002	3	2	Shark	5	Shark spec.	5	99	99	99	7	1	1	99	0	0	0	0	0	0
	218	Iggy en ik	2011	Jenny Valentine	Sandra Klaassen	Moon	1	218_003	3	2	Bird	5	Bird spec.	5	99	99	99	2	1	1	99	0	0	0	0	0	0
	218	Iggy en ik	2011	Jenny Valentine	Sandra Klaassen	Moon	1	218_004	3	2	Snake	4	Snake spec.	4	99	99	Squamata	3	1	1	99	0	0	0	0	0	0
	218	Iggy en ik	2011	Jenny Valentine	Sandra Klaassen	Moon	1	218_005	3	2	Crocodile	3	Crocodile spec.	3	99	Crocodylidae	Crocodilia	3	1	1	2	0	0	0	0	0	0
	218	Iggy en ik	2011	Jenny Valentine	Sandra Klaassen	Moon	1	218_006	3	2	Armadillo	4	Armadillo spec.	4	99	99	Cingulata	1	1	1	2	0	0	0	0	0	0
	218	Iggy en ik	2011	Jenny Valentine	Sandra Klaassen	Moon	1	218_007	3	2	(Atlantic) Herring	1	Atlantic herring	1	Clupea harengus	Clupeidae	Clupeiformes	5	1	1	1	0	0	0	0	0	0
	218	Iggy en ik	2011	Jenny Valentine	Sandra Klaassen	Moon	1	218_008	2	2	Elephant	3	Elephant spec.	3	99	Elephantidae	Proboscidea	1	1	1	2	0	1	0	0	1	1	Cuddly toy
	218	Iggy en ik	2011	Jenny Valentine	Sandra Klaassen	Moon	1	218_009	3	2	Kangaroo	3	Kangaroo spec.	3	99	Macropodidae	Diprotodontia	1	1	1	2	0	0	0	0	0	1	Cuddly toy
	218	Iggy en ik	2011	Jenny Valentine	Sandra Klaassen	Moon	1	218_010	3	1	0	0	Atlantic puffin	1	Fratercula arctica	Alcidae	Charadriiformes	2	1	1	2	0	0	0	0	0	1	Cuddly toy
	218	Iggy en ik	2011	Jenny Valentine	Sandra Klaassen	Moon	1	218_011	3	1	0	0	Pig	1	Sus scrofa domesticus	Suidae	Cetartiodactyla	1	1	1	5	1	1	1	1	0	1	Cuddly toy
	218	Iggy en ik	2011	Jenny Valentine	Sandra Klaassen	Moon	1	218_012	3	1	0	0	Insect spec.	5	99	99	99	8	2	1	99	99	0	0	0	0	1	Portrayal on clothing
	218	Iggy en ik	2011	Jenny Valentine	Sandra Klaassen	Moon	1	218_013	3	1	0	0	Cat	1	Felis catus	Felidae	Carnivora	1	1	1	5	1	1	1	0	0	1	Cuddly toy
	218	Iggy en ik	2011	Jenny Valentine	Sandra Klaassen	Moon	1	218_014	3	1	0	0	Duck spec.	3	99	Anatidae	Anseriformes	2	1	1	99	99	1	0	0	1	1	Cuddly toy
	218	Iggy en ik	2011	Jenny Valentine	Sandra Klaassen	Moon	1	218_015	3	1	0	0	Mammal spec.	5	99	99	99	1	1	1	99	99	1	0	0	1	1	Cuddly toy
	218	Iggy en ik	2011	Jenny Valentine	Sandra Klaassen	Moon	1	218_016	3	1	0	0	Ladybird spec.	3	99	Coccinellidae	Coleoptera	8	2	1	99	0	1	0	0	1	1	Cuddly toy
	218	Iggy en ik	2011	Jenny Valentine	Sandra Klaassen	Moon	1	218_017	3	1	0	0	Snake spec.	4	99	99	Squamata	3	1	1	99	0	0	0	0	0	1	Cuddly toy
	218	Iggy en ik	2011	Jenny Valentine	Sandra Klaassen	Moon	1	218_018	3	1	0	0	Rabbit/hare spec.	3	99	Leporidae	Lagomorpha	1	1	1	99	99	1	1	0	0	0
	219	Lieve kleine Rolf	2011	Nadia Shireen	Nadia Shireen	C. de Vries-Brouwers	1	219_001	1	2	Wolf	1	Wolf	1	Canis lupus	Canidae	Carnivora	1	1	1	1	0	1	0	1	1	0
	219	Lieve kleine Rolf	2011	Nadia Shireen	Nadia Shireen	C. de Vries-Brouwers	1	219_002	2	2	Piglet	1	Pig	1	Sus scrofa domesticus	Suidae	Cetartiodactyla	1	1	1	5	1	1	0	1	1	0
	219	Lieve kleine Rolf	2011	Nadia Shireen	Nadia Shireen	C. de Vries-Brouwers	1	219_003	3	1	0	0	Songbird spec.	4	99	99	Passeriformes	2	1	1	99	0	1	0	1	0	0
	219	Lieve kleine Rolf	2011	Nadia Shireen	Nadia Shireen	C. de Vries-Brouwers	1	219_004	2	2	Wolf	1	Wolf	1	Canis lupus	Canidae	Carnivora	1	1	1	1	0	1	0	1	1	0
	220	Beste Bregje Boentjes	2011	Mathilde Stein	Chuck Groenink	Lemniscaat	0	220_001	3	1	0	0	Ostrich spec.	2	99	Struthionidae	Struthioniformes	2	1	1	2	0	0	0	0	0	0
	220	Beste Bregje Boentjes	2011	Mathilde Stein	Chuck Groenink	Lemniscaat	0	220_002	3	1	0	0	Brown bear	1	Ursus arctos	Ursidae	Carnivora	1	1	1	2	0	1	1	1	1	0
	220	Beste Bregje Boentjes	2011	Mathilde Stein	Chuck Groenink	Lemniscaat	0	220_003	3	1	0	0	Sea lion spec.	3	99	Otariidae	Carnivora	1	1	1	2	0	1	0	0	1	1	Depiction on letter
	220	Beste Bregje Boentjes	2011	Mathilde Stein	Chuck Groenink	Lemniscaat	0	220_004	3	1	0	0	Horse	1	Equus ferus caballus	Equidae	Perissodactyla	1	1	1	5	1	0	0	0	0	1	Depiction on letter
	220	Beste Bregje Boentjes	2011	Mathilde Stein	Chuck Groenink	Lemniscaat	0	220_005	3	1	0	0	Elephant spec.	3	99	Elephantidae	Proboscidea	1	1	1	2	0	1	1	0	0	1	Depiction on letter
	220	Beste Bregje Boentjes	2011	Mathilde Stein	Chuck Groenink	Lemniscaat	0	220_006	3	1	0	0	Lion	1	Panthera leo	Felidae	Carnivora	1	1	1	2	0	0	0	0	0	1	Depiction on letter
	220	Beste Bregje Boentjes	2011	Mathilde Stein	Chuck Groenink	Lemniscaat	0	220_007	3	1	0	0	Monkey spec.	4	99	99	Primates	1	1	1	2	0	1	1	0	0	0
	220	Beste Bregje Boentjes	2011	Mathilde Stein	Chuck Groenink	Lemniscaat	0	220_008	3	1	0	0	Cat	1	Felis catus	Felidae	Carnivora	1	1	1	5	1	0	0	0	0	0
	220	Beste Bregje Boentjes	2011	Mathilde Stein	Chuck Groenink	Lemniscaat	0	220_009	3	2	Monkey	4	Monkey spec.	4	99	99	Primates	1	1	1	2	0	0	0	0	0	0
	220	Beste Bregje Boentjes	2011	Mathilde Stein	Chuck Groenink	Lemniscaat	0	220_010	3	1	0	0	Dog	1	Canis familiaris	Canidae	Carnivora	1	1	1	5	1	0	0	0	0	1	Painting
	220	Beste Bregje Boentjes	2011	Mathilde Stein	Chuck Groenink	Lemniscaat	0	220_011	3	1	0	0	Cow	1	Bos taurus	Bovidae	Cetartiodactyla	1	1	1	5	1	1	0	1	1	1	Poster
	220	Beste Bregje Boentjes	2011	Mathilde Stein	Chuck Groenink	Lemniscaat	0	220_012	3	1	0	0	Camel spec.	2	99	Camelidae	Cetartiodactyla	1	1	1	2	1	0	0	0	0	0		Either a camel or a dromedary (in both cases domestic)
	220	Beste Bregje Boentjes	2011	Mathilde Stein	Chuck Groenink	Lemniscaat	0	220_013	3	1	0	0	Bird spec.	5	99	99	99	2	1	1	99	0	0	0	0	0	1	Egyptian depiction
	220	Beste Bregje Boentjes	2011	Mathilde Stein	Chuck Groenink	Lemniscaat	0	220_014	3	1	0	0	Crocodile spec.	3	99	Crocodylidae	Crocodilia	3	1	1	2	0	0	0	0	0	1	Egyptian depiction
	220	Beste Bregje Boentjes	2011	Mathilde Stein	Chuck Groenink	Lemniscaat	0	220_015	3	1	0	0	Bird spec.	5	99	99	99	2	1	1	99	0	0	0	0	0	1	Egyptian depiction
	220	Beste Bregje Boentjes	2011	Mathilde Stein	Chuck Groenink	Lemniscaat	0	220_016	3	1	0	0	Scarab beetle spec.	4	99	99	Coleoptera	8	2	1	99	0	0	0	0	0	1	Egyptian depiction
	220	Beste Bregje Boentjes	2011	Mathilde Stein	Chuck Groenink	Lemniscaat	0	220_017	3	1	0	0	Ladybird spec.	3	99	Coccinellidae	Coleoptera	8	2	1	99	0	0	0	0	0	0
	220	Beste Bregje Boentjes	2011	Mathilde Stein	Chuck Groenink	Lemniscaat	0	220_018	3	1	0	0	Sheep	1	Ovis aries	Bovidae	Cetartiodactyla	1	1	1	5	1	0	0	0	0	0
	220	Beste Bregje Boentjes	2011	Mathilde Stein	Chuck Groenink	Lemniscaat	0	220_019	3	1	0	0	Snail spec.	5	99	99	99	11	2	1	99	0	0	0	0	0	0
	220	Beste Bregje Boentjes	2011	Mathilde Stein	Chuck Groenink	Lemniscaat	0	220_020	3	1	0	0	Mute swan	1	Cygnus olor	Anatidae	Anseriformes	2	1	1	1	0	0	0	0	0	0
	221	Mees Kees gaat verhuizen	2011	Mirjam Oldenhave	Rick de Haas	Ploegsma	0	221_001	3	1	0	0	Penguin spec.	3	99	Spheniscidae	Sphenisciformes	2	1	1	2	0	0	0	0	0	1	Depiction on calender
	221	Mees Kees gaat verhuizen	2012	Mirjam Oldenhave	Rick de Haas	Ploegsma	0	221_002	3	1	0	0	Dog	1	Canis familiaris	Canidae	Carnivora	1	1	1	5	1	0	0	0	0	0		Is called 'Harry'
	221	Mees Kees gaat verhuizen	2013	Mirjam Oldenhave	Rick de Haas	Ploegsma	0	221_003	3	1	0	0	Bird spec.	5	99	99	99	2	1	1	99	0	0	0	0	0	0
	222	Mijn opa en ik en het varken Oma	2011	Marjolijn Hof	Judith ten Bosch	Querido	0	222_001	2	2	Pig	1	Pig	1	Sus scrofa domesticus	Suidae	Cetartiodactyla	1	1	1	5	1	0	0	0	0	0		Is called 'Grandmother' ('Oma')
	222	Mijn opa en ik en het varken Oma	2011	Marjolijn Hof	Judith ten Bosch	Querido	0	222_002	2	2	Rhinoceros	3	Rhinoceros spec.	3	99	Rhinocerotidae	Perissodactyla	1	1	1	2	0	0	0	0	0	0
	222	Mijn opa en ik en het varken Oma	2011	Marjolijn Hof	Judith ten Bosch	Querido	0	222_003	2	2	Bear	3	Bear spec.	3	99	Ursidae	Carnivora	1	1	1	2	0	1	0	1	1	0
	222	Mijn opa en ik en het varken Oma	2011	Marjolijn Hof	Judith ten Bosch	Querido	0	222_004	3	2	Goose	3	Goose spec.	3	99	Anatidae	Anseriformes	2	1	1	99	99	0	0	0	0	1	Goose board boardgame
	223	Papa hoor je me	2011	Tamara Bos	Annemarie van Haeringen	Leopold	0	x	x	x	x	x	x	x	x	x	x	x	x	x	x	x	x	x	x	x	x	No animals in this book
	224	Juffrouw van Zanten en de zeven rovers	2011	Mathilde Stein	Dorine de Vos	Lemniscaat	0	224_001	3	1	0	0	Mouse/rat spec.	3	99	Muridae	Rodentia	1	1	1	99	99	0	0	0	0	0
	224	Juffrouw van Zanten en de zeven rovers	2011	Mathilde Stein	Dorine de Vos	Lemniscaat	0	224_002	3	1	0	0	Crow spec.	3	99	Corvidae	Passeriformes	2	1	1	99	0	0	0	0	0	0
	224	Juffrouw van Zanten en de zeven rovers	2011	Mathilde Stein	Dorine de Vos	Lemniscaat	0	224_003	3	1	0	0	Fox/Wolf	3	99	Canidae	Carnivora	1	1	1	99	0	0	0	0	0	0
	224	Juffrouw van Zanten en de zeven rovers	2011	Mathilde Stein	Dorine de Vos	Lemniscaat	0	224_004	3	1	0	0	Bird spec.	5	99	99	99	2	1	1	99	0	0	0	0	0	0
	224	Juffrouw van Zanten en de zeven rovers	2011	Mathilde Stein	Dorine de Vos	Lemniscaat	0	224_005	3	1	0	0	Cat	1	Felis catus	Felidae	Carnivora	1	1	1	5	1	1	1	1	1	0
	224	Juffrouw van Zanten en de zeven rovers	2011	Mathilde Stein	Dorine de Vos	Lemniscaat	0	224_006	3	1	0	0	Red squirrel	1	Sciurus vulgaris	Sciuridae	Rodentia	1	1	1	1	0	0	0	0	0	0
	224	Juffrouw van Zanten en de zeven rovers	2011	Mathilde Stein	Dorine de Vos	Lemniscaat	0	224_007	3	1	0	0	Crow spec.	3	99	Corvidae	Passeriformes	2	1	1	99	0	0	0	0	0	0
	224	Juffrouw van Zanten en de zeven rovers	2011	Mathilde Stein	Dorine de Vos	Lemniscaat	0	224_008	3	1	0	0	Domestic canary	1	Serinus canaria domestica	Fringillidae	Passeriformes	2	1	1	5	1	0	0	0	0	0
	224	Juffrouw van Zanten en de zeven rovers	2011	Mathilde Stein	Dorine de Vos	Lemniscaat	0	224_009	3	1	0	0	Horse	1	Equus ferus caballus	Equidae	Perissodactyla	1	1	1	5	1	0	0	0	0	0
	224	Juffrouw van Zanten en de zeven rovers	2011	Mathilde Stein	Dorine de Vos	Lemniscaat	0	224_010	3	1	0	0	Bat spec.	4	99	99	Chiroptera	1	1	1	99	0	0	0	0	0	0
	224	Juffrouw van Zanten en de zeven rovers	2011	Mathilde Stein	Dorine de Vos	Lemniscaat	0	224_011	3	1	0	0	Goat	1	Capra aegagrus hircus	Bovidae	Cetartiodactyla	1	1	1	5	1	0	0	0	0	0
	224	Juffrouw van Zanten en de zeven rovers	2011	Mathilde Stein	Dorine de Vos	Lemniscaat	0	224_012	3	1	0	0	Rat spec.	2	99	Muridae	Rodentia	1	1	1	1	99	0	0	0	0	0
	224	Juffrouw van Zanten en de zeven rovers	2011	Mathilde Stein	Dorine de Vos	Lemniscaat	0	224_013	3	1	0	0	True owl spec.	3	99	Strigidae	Strigiformes	2	1	1	99	0	0	0	0	0	0
	224	Juffrouw van Zanten en de zeven rovers	2011	Mathilde Stein	Dorine de Vos	Lemniscaat	0	224_014	3	1	0	0	Songbird spec.	4	99	99	Passeriformes	2	1	1	99	0	0	0	0	0	0
	224	Juffrouw van Zanten en de zeven rovers	2011	Mathilde Stein	Dorine de Vos	Lemniscaat	0	224_015	3	1	0	0	Rabbit/hare spec.	3	99	Leporidae	Lagomorpha	1	1	1	99	99	1	0	0	1	0
	226	En?	2010	Kitty Crowther	Kitty Crowther	De Eenhoorn	1	226_001	2	1	0	0	Bear spec.	3	99	Ursidae	Carnivora	1	1	1	2	0	1	0	0	1	1	Teddy bear
	226	En?	2010	Kitty Crowther	Kitty Crowther	De Eenhoorn	1	226_002	2	1	0	0	Dog	1	Canis familiaris	Canidae	Carnivora	1	1	1	5	1	1	1	0	1	0
	226	En?	2010	Kitty Crowther	Kitty Crowther	De Eenhoorn	1	226_003	2	1	0	0	European rabbit	1	Oryctolagus cuniculus	Leporidae	Lagomorpha	1	1	1	1	1	1	0	1	1	1	Costume
	226	En?	2010	Kitty Crowther	Kitty Crowther	De Eenhoorn	1	226_004	2	1	0	0	Cat	1	Felis catus	Felidae	Carnivora	1	1	1	5	1	1	0	1	1	1	Costume
	226	En?	2010	Kitty Crowther	Kitty Crowther	De Eenhoorn	1	226_005	2	1	0	0	True owl spec.	3	99	Strigidae	Strigiformes	2	1	1	99	0	1	1	0	1	0
	227	Het boeboek	2010	Imme Dros	Harrie Geelen	Querido	0	227_001	3	1	0	0	Bird spec.	5	99	99	99	2	1	1	99	0	0	0	0	0	0
	227	Het boeboek	2010	Imme Dros	Harrie Geelen	Querido	0	227_002	3	1	0	0	Bird spec.	5	99	99	99	2	1	1	99	0	0	0	0	0	0
	227	Het boeboek	2010	Imme Dros	Harrie Geelen	Querido	0	227_003	3	1	0	0	Bird spec.	5	99	99	99	2	1	1	99	0	0	0	0	0	0
	227	Het boeboek	2010	Imme Dros	Harrie Geelen	Querido	0	227_004	3	1	0	0	Bird spec.	5	99	99	99	2	1	1	99	0	0	0	0	0	0
	227	Het boeboek	2010	Imme Dros	Harrie Geelen	Querido	0	227_005	3	1	0	0	Bird spec.	5	99	99	99	2	1	1	99	0	0	0	0	0	0
	227	Het boeboek	2010	Imme Dros	Harrie Geelen	Querido	0	227_006	3	1	0	0	Bird spec.	5	99	99	99	2	1	1	99	0	0	0	0	0	0
	227	Het boeboek	2010	Imme Dros	Harrie Geelen	Querido	0	227_007	3	1	0	0	Bird spec.	5	99	99	99	2	1	1	99	0	0	0	0	0	0
	227	Het boeboek	2010	Imme Dros	Harrie Geelen	Querido	0	227_008	3	1	0	0	Bird spec.	5	99	99	99	2	1	1	99	0	0	0	0	0	0
	227	Het boeboek	2010	Imme Dros	Harrie Geelen	Querido	0	227_009	3	1	0	0	Bird spec.	5	99	99	99	2	1	1	99	0	0	0	0	0	0
	227	Het boeboek	2010	Imme Dros	Harrie Geelen	Querido	0	227_010	3	1	0	0	Bird spec.	5	99	99	99	2	1	1	99	0	0	0	0	0	0
	227	Het boeboek	2010	Imme Dros	Harrie Geelen	Querido	0	227_011	3	1	0	0	Bird spec.	5	99	99	99	2	1	1	99	0	0	0	0	0	0
	227	Het boeboek	2010	Imme Dros	Harrie Geelen	Querido	0	227_012	3	1	0	0	Bird spec.	5	99	99	99	2	1	1	99	0	0	0	0	0	0
	227	Het boeboek	2010	Imme Dros	Harrie Geelen	Querido	0	227_013	2	2	Dog	1	Dog	1	Canis familiaris	Canidae	Carnivora	1	1	1	5	1	0	0	0	0	0
	227	Het boeboek	2010	Imme Dros	Harrie Geelen	Querido	0	227_014	2	2	Eurasian eagle-owl	1	Eurasian eagle-owl	1	Bubo bubo	Strigidae	Strigiformes	2	1	1	1	0	0	0	0	0	0
	227	Het boeboek	2010	Imme Dros	Harrie Geelen	Querido	0	227_015	2	2	Cat	1	Cat	1	Felis catus	Felidae	Carnivora	1	1	1	5	1	0	0	0	0	0
	227	Het boeboek	2010	Imme Dros	Harrie Geelen	Querido	0	227_016	2	2	Bat	4	Bat spec.	4	99	99	Chiroptera	1	1	1	99	0	0	0	0	0	0
	227	Het boeboek	2010	Imme Dros	Harrie Geelen	Querido	0	227_017	2	1	0	0	Wasp/bee spec.	4	99	99	Hymenoptera	8	2	1	99	0	0	0	0	0	0
	227	Het boeboek	2010	Imme Dros	Harrie Geelen	Querido	0	227_018	2	2	Cow	1	Cow	1	Bos taurus	Bovidae	Cetartiodactyla	1	1	1	5	1	0	0	0	0	0
	229	Hoe oma almaar kleiner werd	2010	Michael de Cock	Kristien Aertssen	Querido	0	229_001	3	1	0	0	Bird spec.	5	99	99	99	2	1	1	99	0	0	0	0	0	0
	229	Hoe oma almaar kleiner werd	2010	Michael de Cock	Kristien Aertssen	Querido	0	229_002	3	1	0	0	Bird spec.	5	99	99	99	2	1	1	99	0	0	0	0	0	1	Bird on a cuckoo clock
	229	Hoe oma almaar kleiner werd	2010	Michael de Cock	Kristien Aertssen	Querido	0	229_003	3	1	0	0	Butterfly spec.	4	99	99	Lepidoptera	8	2	1	99	0	0	0	0	0	0
	229	Hoe oma almaar kleiner werd	2010	Michael de Cock	Kristien Aertssen	Querido	0	229_004	3	1	0	0	Butterfly spec.	4	99	99	Lepidoptera	8	2	1	99	0	0	0	0	0	0
	229	Hoe oma almaar kleiner werd	2010	Michael de Cock	Kristien Aertssen	Querido	0	229_005	3	1	0	0	Insect spec.	5	99	99	99	8	2	1	99	0	0	0	0	0	0
	229	Hoe oma almaar kleiner werd	2010	Michael de Cock	Kristien Aertssen	Querido	0	229_006	3	1	0	0	Bird spec.	5	99	99	99	2	1	1	99	0	0	0	0	0	0
	229	Hoe oma almaar kleiner werd	2010	Michael de Cock	Kristien Aertssen	Querido	0	229_008	3	1	0	0	Bird spec.	5	99	99	99	2	1	1	99	0	0	0	0	0	0
	230	Angèle de Verschrikkelijke	2010	Tine Mortier	Bert Dombrecht	De Eenhoorn	1	230_002	3	1	0	0	Dog	1	Canis familiaris	Canidae	Carnivora	1	1	1	5	1	1	0	1	0	0
	230	Angèle de Verschrikkelijke	2010	Tine Mortier	Bert Dombrecht	De Eenhoorn	1	230_004	3	1	0	0	Songbird spec.	4	99	99	Passeriformes	2	1	1	99	0	0	0	0	0	0
	230	Angèle de Verschrikkelijke	2010	Tine Mortier	Bert Dombrecht	De Eenhoorn	1	230_003	3	1	0	0	Bird spec.	5	99	99	99	2	1	1	99	0	1	0	0	1	0
	230	Angèle de Verschrikkelijke	2010	Tine Mortier	Bert Dombrecht	De Eenhoorn	1	230_001	3	2	Gull	3	Gull spec.	3	99	Laridae	Charadriiformes	2	1	1	99	0	1	0	0	1	0
	230	Angèle de Verschrikkelijke	2010	Tine Mortier	Bert Dombrecht	De Eenhoorn	1	230_005	3	1	0	0	Blue tit	1	Cyanistes caeruleus	Paridae	Passeriformes	2	1	1	1	0	0	0	0	0	0
	230	Angèle de Verschrikkelijke	2010	Tine Mortier	Bert Dombrecht	De Eenhoorn	1	230_006	3	1	0	0	European badger	1	Meles meles	Mustelidae	Carnivora	1	1	1	1	0	1	1	0	0	0
	230	Angèle de Verschrikkelijke	2010	Tine Mortier	Bert Dombrecht	De Eenhoorn	1	230_007	3	1	0	0	Rat spec.	2	99	Muridae	Rodentia	1	1	1	1	99	0	0	0	0	0
	230	Angèle de Verschrikkelijke	2010	Tine Mortier	Bert Dombrecht	De Eenhoorn	1	230_008	3	1	0	0	Red fox	1	Vulpes vulpes	Canidae	Carnivora	1	1	1	1	0	0	0	0	0	0
	230	Angèle de Verschrikkelijke	2010	Tine Mortier	Bert Dombrecht	De Eenhoorn	1	230_009	3	2	Woodpecker	3	European green woodpecker	1	Picus viridis	Picidae	Piciformes	2	1	1	1	0	1	0	0	1	0
	230	Angèle de Verschrikkelijke	2010	Tine Mortier	Bert Dombrecht	De Eenhoorn	1	230_010	3	2	(European) Hedgehog	3	European hedgehog	1	Erinaceus europaeus	Erinaceidae	Eulipotyphla	1	1	1	1	0	0	0	0	0	0
	230	Angèle de Verschrikkelijke	2010	Tine Mortier	Bert Dombrecht	De Eenhoorn	1	230_011	3	1	0	0	Goldfish	1	Carassius auratus	Cyprinidae	Cypriniformes	5	1	1	5	1	0	0	0	0	0
	230	Angèle de Verschrikkelijke	2010	Tine Mortier	Bert Dombrecht	De Eenhoorn	1	230_012	3	1	0	0	Bird spec.	5	99	99	99	2	1	1	99	0	0	0	0	0	0
	230	Angèle de Verschrikkelijke	2010	Tine Mortier	Bert Dombrecht	De Eenhoorn	1	230_013	3	1	0	0	Snail spec.	5	99	99	99	11	2	1	99	0	0	0	0	0	0
[truncated: 247 more rows]
